# Supplementary material for: In-Silico Functional Annotation of Plasmodium falciparum Hypothetical Proteins to Identify Novel Drug Targets
Source: Front Genet. 2022 Apr 4;13:821516. doi: 10.3389/fgene.2022.821516 (PMC9013929; doi:10.3389/fgene.2022.821516)
Supplement: Supplementary file 1 [file Table2.XLSX]

## Sheet: Localization
Functional annotation of Plasmodium falciparum hypothetical proteins to identify novel drug targets Gagandeep Singh and Dinesh Gupta Translational Bioinformatics Group, International Centre for Genetic Engineering and Biotechnology, Aruna Asaf Ali Marg, New Delhi-110067, India.
Protein Name	HMMTOP_TM_Regions	TMHMM_TM_Regions	TOPCONS_TM_Regions	Consensus_Transmembrane_Protein
PF3D7_1477400	2	2	2	Yes
PF3D7_0621100	0	0	0	No
PF3D7_1448500	0	0	0	No
PF3D7_1468000	0	0	0	No
PF3D7_1470100	0	1	9	Yes
PF3D7_0532200	1	1	1	Yes
PF3D7_1227400	0	0	0	No
PF3D7_1347400	2	2	2	Yes
PF3D7_1475200	2	0	0	No
PF3D7_1425700	2	2	2	Yes
PF3D7_1402000	2	2	0	Yes
PF3D7_1014800	0	0	0	No
PF3D7_1471900	0	0	0	No
PF3D7_0208100	2	0	0	No
PF3D7_0424000	1	1	1	Yes
PF3D7_0322600	2	3	3	Yes
PF3D7_0831000	1	1	1	Yes
PF3D7_1221300	0	0	0	No
PF3D7_0526600	0	0	1	No
PF3D7_0918400	1	3	3	Yes
PF3D7_1367400	0	0	0	No
PF3D7_0203800	0	0	0	No
PF3D7_1312700	0	0	0	No
PF3D7_0902900	2	2	1	Yes
PF3D7_1132400	9	10	10	Yes
PF3D7_0617300	0	0	0	No
PF3D7_0504800	0	0	0	No
PF3D7_0727900	0	2	5	Yes
PF3D7_1006700	0	0	0	No
PF3D7_1016700	1	1	1	Yes
PF3D7_1411500	0	0	2	No
PF3D7_1229900	0	0	0	No
PF3D7_0912000	0	3	6	Yes
PF3D7_0913400	0	0	0	No
PF3D7_0107900	1	0	0	No
PF3D7_1470950	2	2	1	Yes
PF3D7_1200900	1	1	1	Yes
PF3D7_1364400	0	2	9	Yes
PF3D7_1249100	1	0	0	No
PF3D7_1372100	1	1	1	Yes
PF3D7_1432600	0	0	0	No
PF3D7_1111200	0	0	0	No
PF3D7_0219800	1	1	1	Yes
PF3D7_1401600	1	1	1	Yes
PF3D7_0614900	9	11	12	Yes
PF3D7_1309800	0	0	0	No
PF3D7_1469100	1	1	1	Yes
PF3D7_0821000	3	2	2	Yes
PF3D7_0803600	0	2	3	Yes
PF3D7_0731300	1	1	1	Yes
PF3D7_0501900	0	0	0	No
PF3D7_1025500	0	2	0	No
PF3D7_1456700	2	0	0	No
PF3D7_1444100	0	0	0	No
PF3D7_1119700	0	0	0	No
PF3D7_1104300	2	0	0	No
PF3D7_1313800	0	8	14	Yes
PF3D7_1319200	0	0	0	No
PF3D7_0113800	0	0	4	No
PF3D7_0934200	0	0	0	No
PF3D7_1123000	0	0	0	No
PF3D7_1308500	0	0	0	No
PF3D7_1236500	0	0	0	No
PF3D7_1112700	0	0	3	No
PF3D7_0831500	0	0	1	No
PF3D7_1351300	6	5	5	Yes
PF3D7_1351900	0	0	0	No
PF3D7_1437500	6	6	6	Yes
PF3D7_1248600	2	2	2	Yes
PF3D7_0111900	0	0	0	No
PF3D7_0530700	2	0	0	No
PF3D7_1135500	1	0	0	No
PF3D7_0719000	0	0	0	No
PF3D7_0917500	0	0	0	No
PF3D7_1359000	0	3	6	Yes
PF3D7_1303800	0	2	13	Yes
PF3D7_1303300	0	0	0	No
PF3D7_0115100	1	1	1	Yes
PF3D7_0717100	4	3	0	Yes
PF3D7_1148700	1	1	1	Yes
PF3D7_1417600	2	1	7	Yes
PF3D7_0933900	0	0	0	No
PF3D7_1239300	2	2	2	Yes
PF3D7_1477300	1	1	1	Yes
PF3D7_1252800	1	1	1	Yes
PF3D7_0530500	13	13	11	Yes
PF3D7_0416200	0	0	0	No
PF3D7_1129800	3	2	1	Yes
PF3D7_1423700	0	0	0	No
PF3D7_0936800	1	1	1	Yes
PF3D7_1459600	0	0	0	No
PF3D7_1208500	0	0	0	No
PF3D7_0903300	0	6	8	Yes
PF3D7_0215400	0	0	0	No
PF3D7_0630400	2	3	1	Yes
PF3D7_1333900	0	0	0	No
PF3D7_1133100	4	1	4	Yes
PF3D7_0832300	1	1	1	Yes
PF3D7_1144800	0	0	0	No
PF3D7_0506300	0	0	0	No
PF3D7_0800600	1	1	1	Yes
PF3D7_0631100	1	1	2	Yes
PF3D7_1204200	0	0	0	No
PF3D7_0830600	1	1	1	Yes
PF3D7_1253100	1	1	1	Yes
PF3D7_1325500	0	0	0	No
PF3D7_1107200	0	0	0	No
PF3D7_0216500	0	0	0	No
PF3D7_1326700	0	0	0	No
PF3D7_1412400	0	2	5	Yes
PF3D7_1425900	2	0	0	No
PF3D7_1017600	0	0	0	No
PF3D7_0521200	0	0	0	No
PF3D7_0916200	1	1	2	Yes
PF3D7_0621700	0	0	0	No
PF3D7_1301500	2	1	1	Yes
PF3D7_0214800	10	11	10	Yes
PF3D7_0609900	0	0	2	Yes
PF3D7_1476300	1	1	1	Yes
PF3D7_0323100	1	1	3	Yes
PF3D7_1343800	2	2	11	Yes
PF3D7_0619000	0	2	0	No
PF3D7_1252700	1	0	1	Yes
PF3D7_0621000	2	0	2	Yes
PF3D7_1340500	0	0	0	No
PF3D7_0904300	8	11	12	Yes
PF3D7_0214400	0	0	0	No
PF3D7_1438600	1	0	0	No
PF3D7_0404300	0	0	0	No
PF3D7_1110800	0	0	0	No
PF3D7_0425400	1	1	1	Yes
PF3D7_1001300	1	1	1	Yes
PF3D7_0208400	0	2	3	Yes
PF3D7_0819800	0	0	1	Yes
PF3D7_0401800	1	1	1	Yes
PF3D7_1313500	17	14	14	Yes
PF3D7_0312000	0	0	0	No
PF3D7_1476200	2	1	1	Yes
PF3D7_1372000	2	2	1	Yes
PF3D7_1225300	0	0	0	No
PF3D7_0601500	1	1	1	Yes
PF3D7_1142100	0	0	0	No
PF3D7_1351800	1	0	0	No
PF3D7_1421100	0	0	0	No
PF3D7_0726400	0	8	9	Yes
PF3D7_0728500	0	0	0	No
PF3D7_1233100	0	0	0	No
PF3D7_0612400	0	0	0	No
PF3D7_1351100	0	0	0	No
PF3D7_1351200	2	1	3	Yes
PF3D7_1327100	1	1	1	Yes
PF3D7_1147300	0	0	0	No
PF3D7_0219700	1	1	1	Yes
PF3D7_1237200	4	2	6	Yes
PF3D7_1422600	0	0	0	No
PF3D7_1129300	0	0	0	No
PF3D7_0402100	1	1	1	Yes
PF3D7_0606600	0	0	0	No
PF3D7_0832200	1	1	1	Yes
PF3D7_1221800	0	0	1	No
PF3D7_1231300	0	0	0	No
PF3D7_0911400	2	0	4	Yes
PF3D7_1478000	1	1	1	Yes
PF3D7_0611500	0	0	0	No
PF3D7_1223500	0	0	7	No
PF3D7_1477500	1	1	1	Yes
PF3D7_0411300	0	0	0	No
PF3D7_1238400	0	0	0	No
PF3D7_1403400	0	0	0	No
PF3D7_0934600	2	0	0	No
PF3D7_0529000	3	2	2	Yes
PF3D7_0703600	0	0	0	No
PF3D7_0403400	0	2	9	Yes
PF3D7_0420500	0	1	0	No
PF3D7_1016800	1	1	1	Yes
PF3D7_0930800	2	9	14	Yes
PF3D7_1316700	1	0	0	No
PF3D7_0905000	0	0	0	No
PF3D7_1420100	0	0	0	No
PF3D7_1318600	0	0	0	No
PF3D7_1461000	0	0	0	No
PF3D7_1473900	0	0	0	No
PF3D7_0725300	1	0	0	No
PF3D7_0517200	0	0	0	No
PF3D7_1138300	4	4	4	Yes
PF3D7_0937000	1	1	1	Yes
PF3D7_1331500	0	0	0	No
PF3D7_1372300	1	0	1	Yes
PF3D7_1452600	0	0	8	No
PF3D7_1244700	0	0	0	No
PF3D7_0607700	0	0	0	No
PF3D7_0402000	2	1	1	Yes
PF3D7_1432300	2	2	6	Yes
PF3D7_0532300	1	0	1	Yes
PF3D7_1317300	2	0	0	No
PF3D7_0729100	0	0	0	No
PF3D7_0318500	0	2	11	Yes
PF3D7_1110100	4	4	5	Yes
PF3D7_0616600	0	0	0	No
PF3D7_1204500	0	0	0	No
PF3D7_1464800	0	0	0	No
PF3D7_1001700	1	1	0	Yes
PF3D7_1450700	0	0	0	No
PF3D7_0829000	0	5	7	Yes
PF3D7_1334100	0	0	0	No
PF3D7_1112100	0	3	5	Yes
PF3D7_1442800	2	0	0	No
PF3D7_1479200	1	1	1	Yes
PF3D7_1253800	1	1	1	Yes
PF3D7_0913300	2	0	0	No
PF3D7_1143500	0	0	0	No
PF3D7_0419300	2	0	0	No
PF3D7_1016500	1	1	1	Yes
PF3D7_0923700	0	0	0	No
PF3D7_1338500	0	0	0	No
PF3D7_0424900	1	1	1	Yes
PF3D7_0805800	3	0	0	No
PF3D7_0418400	0	0	0	No
PF3D7_1022200	12	12	11	Yes
PF3D7_1016600	1	1	1	Yes
PF3D7_1306200	0	0	1	No
PF3D7_1369500	0	0	4	No
PF3D7_0619800	0	6	7	Yes
PF3D7_1462500	0	0	0	No
PF3D7_1427000	1	1	0	Yes
PF3D7_1147400	1	1	1	Yes
PF3D7_1236200	0	0	0	No
PF3D7_1451000	0	0	0	No
PF3D7_0723200	3	0	0	No
PF3D7_1107600	0	0	0	No
PF3D7_0805900	0	0	0	No
PF3D7_1435900	0	0	0	No
PF3D7_0709800	1	1	1	Yes
PF3D7_1001800	1	1	1	Yes
PF3D7_0424800	0	0	0	No
PF3D7_0411800	0	0	2	No
PF3D7_1201200	1	1	1	Yes
PF3D7_0217600	0	3	3	Yes
PF3D7_0526500	0	0	0	No
PF3D7_1445500	1	0	0	No
PF3D7_0827600	0	0	1	No
PF3D7_1316900	0	0	0	No
PF3D7_1201000	1	0	0	No
PF3D7_1357600	0	0	0	No
PF3D7_1413700	0	0	0	No
PF3D7_0730800	0	0	0	No
PF3D7_0828700	0	0	0	No
PF3D7_1013300	2	2	2	Yes
PF3D7_1004100	0	0	0	No
PF3D7_1309900	0	0	0	No
PF3D7_1441500	0	0	0	No
PF3D7_1477700	1	1	1	Yes
PF3D7_1208700	1	0	0	No
PF3D7_0307800	1	1	1	Yes
PF3D7_0703200	0	0	2	No
PF3D7_1246700	2	1	1	Yes
PF3D7_0706100	3	1	2	Yes
PF3D7_0407700	0	0	0	No
PF3D7_0508400	0	0	0	No
PF3D7_1368300	0	0	0	No
PF3D7_0719900	0	4	3	Yes
PF3D7_0531100	0	0	0	No
PF3D7_0905800	0	0	0	No
PF3D7_0419000	0	0	0	No
PF3D7_1467700	0	0	0	No
PF3D7_1324100	4	5	2	Yes

## Sheet: SubCellular
PF3D7_1477400
Plasmamembrane
PF3D7_0621100
Plasmamembrane
Nuclear
PF3D7_1448500
Nuclear
PF3D7_1468000
Nuclear
PF3D7_1470100
Plasmamembrane
Nuclear
PF3D7_0532200
Nuclear
PF3D7_1227400
Nuclear
PF3D7_1347400
Plasmamembrane
Nuclear
PF3D7_1475200
Plasmamembrane
Nuclear
PF3D7_1425700
Plasmamembrane
Nuclear
PF3D7_1402000
Plasmamembrane
Nuclear
PF3D7_1014800
Nuclear
PF3D7_1471900
Nuclear
PF3D7_0208100
Nuclear
PF3D7_0424000
Nuclear
PF3D7_0322600
Nuclear
PF3D7_0831000
Mitochondrial
Nuclear
PF3D7_1221300
Nuclear
PF3D7_0526600
Nuclear
PF3D7_0918400
Plasmamembrane
Nuclear
PF3D7_1367400
Plasmamembrane
Nuclear
PF3D7_0203800
Nuclear
PF3D7_1312700
Nuclear
PF3D7_0902900
Extracellular
Plasmamembrane
PF3D7_1132400
Plasmamembrane
Nuclear
PF3D7_0617300
Nuclear
PF3D7_0504800
Nuclear
PF3D7_0727900
Plasmamembrane
Nuclear
PF3D7_1006700
Nuclear
PF3D7_1016700
Nuclear
PF3D7_1411500
Nuclear
PF3D7_1229900
Nuclear
PF3D7_0912000
Plasmamembrane
Nuclear
PF3D7_0913400
Mitochondrial
Nuclear
PF3D7_0107900
Mitochondrial
Nuclear
PF3D7_1470950
Extracellular
PF3D7_1200900
Nuclear
PF3D7_1364400
Nuclear
PF3D7_1249100
Nuclear
PF3D7_1372100
Nuclear
PF3D7_1432600
Nuclear
PF3D7_1111200
Nuclear
PF3D7_0219800
Mitochondrial
Nuclear
PF3D7_1401600
Nuclear
PF3D7_0614900
Plasmamembrane
Mitochondrial
Nuclear
PF3D7_1309800
Mitochondrial
Nuclear
PF3D7_1469100
Nuclear
PF3D7_0821000
Plasmamembrane
Nuclear
PF3D7_0803600
Nuclear
PF3D7_0731300
Nuclear
PF3D7_0501900
Plasmamembrane
Nuclear
PF3D7_1025500
Plasmamembrane
Nuclear
PF3D7_1456700
Nuclear
PF3D7_1444100
Plasmamembrane
Nuclear
PF3D7_1119700
Nuclear
PF3D7_1104300
Nuclear
PF3D7_1313800
Plasmamembrane
Nuclear
PF3D7_1319200
Nuclear
PF3D7_0113800
Nuclear
PF3D7_0934200
Mitochondrial
PF3D7_1123000
Nuclear
PF3D7_1308500
Nuclear
PF3D7_1236500
Nuclear
PF3D7_1112700
Plasmamembrane
Nuclear
PF3D7_0831500
Nuclear
PF3D7_1351300
Plasmamembrane
PF3D7_1351900
Nuclear
PF3D7_1437500
Plasmamembrane
PF3D7_1248600
Plasmamembrane
Nuclear
PF3D7_0111900
Mitochondrial
Nuclear
PF3D7_0530700
Plasmamembrane
Nuclear
PF3D7_1135500
Mitochondrial
Nuclear
PF3D7_0719000
Nuclear
PF3D7_0917500
Nuclear
PF3D7_1359000
Plasmamembrane
Nuclear
PF3D7_1303800
Plasmamembrane
Nuclear
PF3D7_1303300
Nuclear
PF3D7_0115100
Mitochondrial
Nuclear
PF3D7_0717100
Plasmamembrane
Nuclear
PF3D7_1148700
Extracellular
Nuclear
PF3D7_1417600
Nuclear
PF3D7_0933900
Nuclear
PF3D7_1239300
Plasmamembrane
PF3D7_1477300
Plasmamembrane
Mitochondrial
PF3D7_1252800
Nuclear
PF3D7_0530500
Plasmamembrane
PF3D7_0416200
Nuclear
PF3D7_1129800
Plasmamembrane
Nuclear
PF3D7_1423700
Nuclear
PF3D7_0936800
Nuclear
PF3D7_1459600
Nuclear
PF3D7_1208500
Plasmamembrane
Nuclear
PF3D7_0903300
Plasmamembrane
Nuclear
PF3D7_0215400
Nuclear
PF3D7_0630400
Plasmamembrane
Nuclear
PF3D7_1333900
Nuclear
PF3D7_1133100
Nuclear
PF3D7_0832300
Nuclear
PF3D7_1144800
Nuclear
PF3D7_0506300
Mitochondrial
Nuclear
PF3D7_0800600
Mitochondrial
Nuclear
PF3D7_0631100
Nuclear
PF3D7_1204200
Plasmamembrane
Nuclear
PF3D7_0830600
Nuclear
PF3D7_1253100
Mitochondrial
Nuclear
PF3D7_1325500
Nuclear
PF3D7_1107200
Nuclear
PF3D7_0216500
Plasmamembrane
Nuclear
PF3D7_1326700
Mitochondrial
Nuclear
PF3D7_1412400
Plasmamembrane
Nuclear
PF3D7_1425900
Plasmamembrane
Nuclear
PF3D7_1017600
Nuclear
PF3D7_0521200
Plasmamembrane
Mitochondrial
Nuclear
PF3D7_0916200
Nuclear
PF3D7_0621700
Plasmamembrane
Nuclear
PF3D7_1301500
Plasmamembrane
Nuclear
PF3D7_0214800
Plasmamembrane
Nuclear
PF3D7_0609900
Plasmamembrane
Nuclear
PF3D7_1476300
Nuclear
PF3D7_0323100
Nuclear
PF3D7_1343800
Nuclear
PF3D7_0619000
Nuclear
PF3D7_1252700
Nuclear
PF3D7_0621000
Nuclear
PF3D7_1340500
Nuclear
PF3D7_0904300
Plasmamembrane
Nuclear
PF3D7_0214400
Nuclear
PF3D7_1438600
Plasmamembrane
Nuclear
PF3D7_0404300
Nuclear
PF3D7_1110800
Mitochondrial
Nuclear
PF3D7_0425400
Mitochondrial
Nuclear
PF3D7_1001300
Nuclear
PF3D7_0208400
Nuclear
PF3D7_0819800
Plasmamembrane
Nuclear
PF3D7_0401800
Nuclear
PF3D7_1313500
Plasmamembrane
Nuclear
PF3D7_0312000
Mitochondrial
PF3D7_1476200
Nuclear
PF3D7_1372000
Nuclear
PF3D7_1225300
Nuclear
PF3D7_0601500
Nuclear
PF3D7_1142100
Nuclear
PF3D7_1351800
Nuclear
PF3D7_1421100
Plasmamembrane
Nuclear
PF3D7_0726400
Plasmamembrane
Nuclear
PF3D7_0728500
Cytoplasmic
Nuclear
PF3D7_1233100
Nuclear
PF3D7_0612400
Plasmamembrane
Chloroplast
Nuclear
PF3D7_1351100
Cytoplasmic
Nuclear
PF3D7_1351200
Plasmamembrane
Nuclear
PF3D7_1327100
Plasmamembrane
PF3D7_1147300
Nuclear
PF3D7_0219700
Nuclear
PF3D7_1237200
Nuclear
PF3D7_1422600
Nuclear
PF3D7_1129300
Nuclear
PF3D7_0402100
Nuclear
PF3D7_0606600
Nuclear
PF3D7_0832200
Extracellular
Nuclear
PF3D7_1221800
Nuclear
PF3D7_1231300
Nuclear
PF3D7_0911400
Plasmamembrane
Nuclear
PF3D7_1478000
Nuclear
PF3D7_0611500
Nuclear
PF3D7_1223500
Plasmamembrane
Nuclear
PF3D7_1477500
Nuclear
PF3D7_0411300
Nuclear
PF3D7_1238400
Chloroplast
Nuclear
PF3D7_1403400
Nuclear
PF3D7_0934600
Plasmamembrane
Mitochondrial
PF3D7_0529000
Plasmamembrane
PF3D7_0703600
Cytoplasmic
Nuclear
PF3D7_0403400
Plasmamembrane
Nuclear
PF3D7_0420500
Plasmamembrane
Nuclear
PF3D7_1016800
Extracellular
Nuclear
PF3D7_0930800
Plasmamembrane
Nuclear
PF3D7_1316700
Plasmamembrane
Nuclear
PF3D7_0905000
Plasmamembrane
Mitochondrial
Nuclear
PF3D7_1420100
Nuclear
PF3D7_1318600
Mitochondrial
Nuclear
PF3D7_1461000
Nuclear
PF3D7_1473900
Nuclear
PF3D7_0725300
Nuclear
PF3D7_0517200
Nuclear
PF3D7_1138300
Plasmamembrane
PF3D7_0937000
Nuclear
PF3D7_1331500
Nuclear
PF3D7_1372300
Extracellular
Mitochondrial
Nuclear
PF3D7_1452600
Plasmamembrane
Nuclear
PF3D7_1244700
Nuclear
PF3D7_0607700
Nuclear
PF3D7_0402000
Nuclear
PF3D7_1432300
Plasmamembrane
Nuclear
PF3D7_0532300
Nuclear
PF3D7_1317300
Nuclear
PF3D7_0729100
Nuclear
PF3D7_0318500
Plasmamembrane
Nuclear
PF3D7_1110100
Plasmamembrane
Nuclear
PF3D7_0616600
Nuclear
PF3D7_1204500
Nuclear
PF3D7_1464800
Chloroplast
PF3D7_1001700
Nuclear
PF3D7_1450700
Nuclear
PF3D7_0829000
Plasmamembrane
Nuclear
PF3D7_1334100
Nuclear
PF3D7_1112100
Nuclear
PF3D7_1442800
Plasmamembrane
Nuclear
PF3D7_1479200
Cytoplasmic
Nuclear
PF3D7_1253800
Nuclear
PF3D7_0913300
Nuclear
PF3D7_1143500
Plasmamembrane
Nuclear
PF3D7_0419300
Plasmamembrane
Nuclear
PF3D7_1016500
Nuclear
PF3D7_0923700
Cytoplasmic
Nuclear
PF3D7_1338500
Plasmamembrane
Nuclear
PF3D7_0424900
Nuclear
PF3D7_0805800
Plasmamembrane
Mitochondrial
Nuclear
PF3D7_0418400
Chloroplast
PF3D7_1022200
Plasmamembrane
PF3D7_1016600
Plasmamembrane
Nuclear
PF3D7_1306200
Plasmamembrane
Mitochondrial
PF3D7_1369500
Nuclear
PF3D7_0619800
Plasmamembrane
Nuclear
PF3D7_1462500
Plasmamembrane
Nuclear
PF3D7_1427000
Nuclear
PF3D7_1147400
Mitochondrial
PF3D7_1236200
Nuclear
PF3D7_1451000
Nuclear
PF3D7_0723200
Plasmamembrane
PF3D7_1107600
Nuclear
PF3D7_0805900
Nuclear
PF3D7_1435900
Plasmamembrane
PF3D7_0709800
Extracellular
Nuclear
PF3D7_1001800
Nuclear
PF3D7_0424800
Nuclear
PF3D7_0411800
Nuclear
PF3D7_1201200
Nuclear
PF3D7_0217600
Plasmamembrane
Nuclear
PF3D7_0526500
Nuclear
PF3D7_1445500
Cytoplasmic
Nuclear
PF3D7_0827600
Nuclear
PF3D7_1316900
Nuclear
PF3D7_1201000
Nuclear
PF3D7_1357600
Mitochondrial
Nuclear
PF3D7_1413700
Nuclear
PF3D7_0730800
Nuclear
PF3D7_0828700
Nuclear
PF3D7_1013300
Plasmamembrane
Nuclear
PF3D7_1004100
Plasmamembrane
Nuclear
PF3D7_1309900
Mitochondrial
Nuclear
PF3D7_1441500
Plasmamembrane
Nuclear
PF3D7_1477700
Nuclear
PF3D7_1208700
Nuclear
PF3D7_0307800
Nuclear
PF3D7_0703200
Nuclear
PF3D7_1246700
Nuclear
PF3D7_0706100
Nuclear
PF3D7_0407700
Nuclear
PF3D7_0508400
Nuclear
PF3D7_1368300
Cytoplasmic
Mitochondrial
Nuclear
PF3D7_0719900
Nuclear
PF3D7_0531100
Nuclear
PF3D7_0905800
Nuclear
PF3D7_0419000
Nuclear
PF3D7_1467700
Nuclear
PF3D7_1324100
Plasmamembrane
Nuclear

## Sheet: Signal_Peptides
Protein_Name	Prediction	SP(Sec/SPI)	OTHER
PF3D7_1477400	OTHER	0.009483	0.990517
PF3D7_0621100	OTHER	0.001138	0.998862
PF3D7_1448500	OTHER	0.000236	0.999764
PF3D7_1468000	OTHER	0.001647	0.998353
PF3D7_1470100	OTHER	0.000275	0.999725
PF3D7_0532200	OTHER	0.192225	0.807775
PF3D7_1227400	OTHER	0.000268	0.999732
PF3D7_1347400	OTHER	0.000611	0.999389
PF3D7_1475200	OTHER	0.000264	0.999736
PF3D7_1425700	OTHER	0.000673	0.999327
PF3D7_1402000	OTHER	0.00028	0.99972
PF3D7_1014800	OTHER	0.000291	0.999709
PF3D7_1471900	OTHER	0.000482	0.999518
PF3D7_0208100	OTHER	0.00096	0.99904
PF3D7_0424000	OTHER	0.149137	0.850863
PF3D7_0322600	OTHER	0.000308	0.999692
PF3D7_0831000	OTHER	0.001482	0.998518
PF3D7_1221300	OTHER	0.000558	0.999442
PF3D7_0526600	OTHER	0.000723	0.999277
PF3D7_0918400	SP(Sec/SPI)	0.922145	0.077855
PF3D7_1367400	OTHER	0.000595	0.999405
PF3D7_0203800	OTHER	0.00124	0.99876
PF3D7_1312700	OTHER	0.086281	0.913719
PF3D7_0902900	SP(Sec/SPI)	0.86002	0.13998
PF3D7_1132400	OTHER	0.000349	0.999651
PF3D7_0617300	OTHER	0.001067	0.998933
PF3D7_0504800	OTHER	0.000674	0.999326
PF3D7_0727900	OTHER	0.000233	0.999767
PF3D7_1006700	OTHER	0.000989	0.999011
PF3D7_1016700	OTHER	0.004123	0.995877
PF3D7_1411500	OTHER	0.002207	0.997793
PF3D7_1229900	OTHER	0.00032	0.99968
PF3D7_0912000	OTHER	0.001059	0.998941
PF3D7_0913400	OTHER	0.000633	0.999367
PF3D7_0107900	SP(Sec/SPI)	0.996515	0.003485
PF3D7_1470950	SP(Sec/SPI)	0.608324	0.391676
PF3D7_1200900	OTHER	0.000762	0.999238
PF3D7_1364400	OTHER	0.000201	0.999799
PF3D7_1249100	OTHER	0.000307	0.999693
PF3D7_1372100	OTHER	0.004246	0.995754
PF3D7_1432600	OTHER	0.000193	0.999807
PF3D7_1111200	OTHER	0.000761	0.999239
PF3D7_0219800	OTHER	0.047483	0.952517
PF3D7_1401600	OTHER	0.000436	0.999564
PF3D7_0614900	OTHER	0.011396	0.988604
PF3D7_1309800	OTHER	0.000328	0.999672
PF3D7_1469100	OTHER	0.000205	0.999795
PF3D7_0821000	OTHER	0.000537	0.999463
PF3D7_0803600	OTHER	0.000362	0.999638
PF3D7_0731300	OTHER	0.007712	0.992288
PF3D7_0501900	OTHER	0.000444	0.999556
PF3D7_1025500	OTHER	0.00036	0.99964
PF3D7_1456700	OTHER	0.000274	0.999726
PF3D7_1444100	OTHER	0.000266	0.999734
PF3D7_1119700	OTHER	0.00601	0.99399
PF3D7_1104300	OTHER	0.000454	0.999546
PF3D7_1313800	OTHER	0.000585	0.999415
PF3D7_1319200	OTHER	0.000375	0.999625
PF3D7_0113800	OTHER	0.0009	0.9991
PF3D7_0934200	OTHER	0.000138	0.999862
PF3D7_1123000	OTHER	0.000728	0.999272
PF3D7_1308500	OTHER	0.000176	0.999824
PF3D7_1236500	OTHER	0.00038	0.99962
PF3D7_1112700	OTHER	0.000704	0.999296
PF3D7_0831500	OTHER	0.000836	0.999164
PF3D7_1351300	OTHER	0.002301	0.997699
PF3D7_1351900	OTHER	0.000862	0.999138
PF3D7_1437500	OTHER	0.000572	0.999428
PF3D7_1248600	OTHER	0.007705	0.992295
PF3D7_0111900	OTHER	0.001583	0.998417
PF3D7_0530700	OTHER	0.000534	0.999466
PF3D7_1135500	OTHER	0.0011	0.9989
PF3D7_0719000	OTHER	0.000363	0.999637
PF3D7_0917500	OTHER	0.000196	0.999804
PF3D7_1359000	OTHER	0.000112	0.999888
PF3D7_1303800	OTHER	0.00037	0.99963
PF3D7_1303300	OTHER	0.00029	0.99971
PF3D7_0115100	OTHER	0.030264	0.969736
PF3D7_0717100	OTHER	0.000355	0.999645
PF3D7_1148700	OTHER	0.066712	0.933288
PF3D7_1417600	OTHER	0.000296	0.999704
PF3D7_0933900	OTHER	0.000193	0.999807
PF3D7_1239300	OTHER	0.001167	0.998833
PF3D7_1477300	OTHER	0.000173	0.999827
PF3D7_1252800	OTHER	0.001028	0.998972
PF3D7_0530500	SP(Sec/SPI)	0.99327	0.00673
PF3D7_0416200	OTHER	0.00031	0.99969
PF3D7_1129800	OTHER	0.000675	0.999325
PF3D7_1423700	OTHER	0.000703	0.999297
PF3D7_0936800	OTHER	0.054567	0.945433
PF3D7_1459600	OTHER	0.000506	0.999494
PF3D7_1208500	OTHER	0.0009	0.9991
PF3D7_0903300	OTHER	0.001079	0.998921
PF3D7_0215400	OTHER	0.001037	0.998963
PF3D7_0630400	SP(Sec/SPI)	0.55587	0.44413
PF3D7_1333900	OTHER	0.000471	0.999529
PF3D7_1133100	OTHER	0.000764	0.999236
PF3D7_0832300	OTHER	0.000223	0.999777
PF3D7_1144800	OTHER	0.001462	0.998538
PF3D7_0506300	OTHER	0.000609	0.999391
PF3D7_0800600	OTHER	0.030264	0.969736
PF3D7_0631100	OTHER	0.006973	0.993027
PF3D7_1204200	OTHER	0.00081	0.99919
PF3D7_0830600	OTHER	0.000872	0.999128
PF3D7_1253100	OTHER	0.000538	0.999462
PF3D7_1325500	OTHER	0.000945	0.999055
PF3D7_1107200	OTHER	0.000291	0.999709
PF3D7_0216500	OTHER	0.000412	0.999588
PF3D7_1326700	OTHER	0.00156	0.99844
PF3D7_1412400	OTHER	9.3e-05	0.999907
PF3D7_1425900	OTHER	0.000106	0.999894
PF3D7_1017600	OTHER	0.000235	0.999765
PF3D7_0521200	OTHER	0.000794	0.999206
PF3D7_0916200	OTHER	0.036563	0.963437
PF3D7_0621700	OTHER	0.001061	0.998939
PF3D7_1301500	OTHER	0.001056	0.998944
PF3D7_0214800	OTHER	0.000142	0.999858
PF3D7_0609900	OTHER	0.000452	0.999548
PF3D7_1476300	OTHER	0.002648	0.997352
PF3D7_0323100	OTHER	0.000371	0.999629
PF3D7_1343800	OTHER	0.002557	0.997443
PF3D7_0619000	OTHER	0.000229	0.999771
PF3D7_1252700	OTHER	0.001045	0.998955
PF3D7_0621000	OTHER	0.005899	0.994101
PF3D7_1340500	OTHER	0.000347	0.999653
PF3D7_0904300	SP(Sec/SPI)	0.640242	0.359758
PF3D7_0214400	OTHER	0.000151	0.999849
PF3D7_1438600	OTHER	0.000813	0.999187
PF3D7_0404300	OTHER	0.001053	0.998947
PF3D7_1110800	OTHER	0.000342	0.999658
PF3D7_0425400	OTHER	0.000305	0.999695
PF3D7_1001300	OTHER	0.000453	0.999547
PF3D7_0208400	OTHER	0.001568	0.998432
PF3D7_0819800	OTHER	0.001293	0.998707
PF3D7_0401800	OTHER	0.047169	0.952831
PF3D7_1313500	OTHER	0.000666	0.999334
PF3D7_0312000	OTHER	0.002237	0.997763
PF3D7_1476200	OTHER	0.000653	0.999347
PF3D7_1372000	OTHER	0.000554	0.999446
PF3D7_1225300	OTHER	0.015448	0.984552
PF3D7_0601500	OTHER	0.006973	0.993027
PF3D7_1142100	OTHER	0.000992	0.999008
PF3D7_1351800	SP(Sec/SPI)	0.91904	0.08096
PF3D7_1421100	OTHER	0.000389	0.999611
PF3D7_0726400	OTHER	0.00073	0.99927
PF3D7_0728500	OTHER	0.00027	0.99973
PF3D7_1233100	OTHER	0.000518	0.999482
PF3D7_0612400	OTHER	0.000836	0.999164
PF3D7_1351100	OTHER	0.000706	0.999294
PF3D7_1351200	SP(Sec/SPI)	0.824828	0.175172
PF3D7_1327100	OTHER	0.418577	0.581423
PF3D7_1147300	OTHER	0.001261	0.998739
PF3D7_0219700	OTHER	0.000861	0.999139
PF3D7_1237200	OTHER	0.000242	0.999758
PF3D7_1422600	OTHER	0.00116	0.99884
PF3D7_1129300	OTHER	0.001185	0.998815
PF3D7_0402100	OTHER	0.002578	0.997422
PF3D7_0606600	OTHER	0.000244	0.999756
PF3D7_0832200	OTHER	0.002101	0.997899
PF3D7_1221800	OTHER	0.260274	0.739726
PF3D7_1231300	OTHER	0.000503	0.999497
PF3D7_0911400	OTHER	0.000604	0.999396
PF3D7_1478000	OTHER	0.000823	0.999177
PF3D7_0611500	OTHER	0.000263	0.999737
PF3D7_1223500	OTHER	0.000313	0.999687
PF3D7_1477500	OTHER	0.000874	0.999126
PF3D7_0411300	OTHER	0.0009	0.9991
PF3D7_1238400	OTHER	0.000429	0.999571
PF3D7_1403400	OTHER	0.000647	0.999353
PF3D7_0934600	OTHER	0.001088	0.998912
PF3D7_0529000	OTHER	0.054051	0.945949
PF3D7_0703600	OTHER	0.00028	0.99972
PF3D7_0403400	OTHER	0.006149	0.993851
PF3D7_0420500	OTHER	0.000675	0.999325
PF3D7_1016800	OTHER	0.001052	0.998948
PF3D7_0930800	OTHER	0.000224	0.999776
PF3D7_1316700	SP(Sec/SPI)	0.943072	0.056928
PF3D7_0905000	OTHER	0.002239	0.997761
PF3D7_1420100	OTHER	0.000674	0.999326
PF3D7_1318600	OTHER	0.000403	0.999597
PF3D7_1461000	OTHER	0.000583	0.999417
PF3D7_1473900	OTHER	0.002343	0.997657
PF3D7_0725300	OTHER	0.002556	0.997444
PF3D7_0517200	OTHER	0.000368	0.999632
PF3D7_1138300	OTHER	0.001492	0.998508
PF3D7_0937000	OTHER	0.053428	0.946572
PF3D7_1331500	OTHER	0.000414	0.999586
PF3D7_1372300	SP(Sec/SPI)	0.736583	0.263417
PF3D7_1452600	OTHER	0.000311	0.999689
PF3D7_1244700	OTHER	0.00043	0.99957
PF3D7_0607700	OTHER	0.001562	0.998438
PF3D7_0402000	OTHER	0.00167	0.99833
PF3D7_1432300	OTHER	0.000189	0.999811
PF3D7_0532300	OTHER	0.001444	0.998556
PF3D7_1317300	OTHER	0.000243	0.999757
PF3D7_0729100	OTHER	0.000195	0.999805
PF3D7_0318500	OTHER	0.001012	0.998988
PF3D7_1110100	OTHER	0.001112	0.998888
PF3D7_0616600	OTHER	0.000362	0.999638
PF3D7_1204500	OTHER	0.00103	0.99897
PF3D7_1464800	OTHER	8.7e-05	0.999913
PF3D7_1001700	SP(Sec/SPI)	0.790698	0.209302
PF3D7_1450700	OTHER	0.00145	0.99855
PF3D7_0829000	OTHER	0.000504	0.999496
PF3D7_1334100	OTHER	0.000379	0.999621
PF3D7_1112100	OTHER	0.000981	0.999019
PF3D7_1442800	OTHER	0.001994	0.998006
PF3D7_1479200	OTHER	0.00035	0.99965
PF3D7_1253800	OTHER	0.000459	0.999541
PF3D7_0913300	OTHER	0.000353	0.999647
PF3D7_1143500	OTHER	0.000419	0.999581
PF3D7_0419300	OTHER	0.000957	0.999043
PF3D7_1016500	OTHER	0.001673	0.998327
PF3D7_0923700	OTHER	0.00052	0.99948
PF3D7_1338500	OTHER	0.001194	0.998806
PF3D7_0424900	OTHER	0.000449	0.999551
PF3D7_0805800	OTHER	0.002283	0.997717
PF3D7_0418400	OTHER	0.000445	0.999555
PF3D7_1022200	OTHER	0.000424	0.999576
PF3D7_1016600	OTHER	0.001102	0.998898
PF3D7_1306200	SP(Sec/SPI)	0.85508	0.14492
PF3D7_1369500	OTHER	0.000376	0.999624
PF3D7_0619800	OTHER	0.001296	0.998704
PF3D7_1462500	OTHER	0.000565	0.999435
PF3D7_1427000	OTHER	0.074119	0.925881
PF3D7_1147400	OTHER	0.001409	0.998591
PF3D7_1236200	OTHER	0.001228	0.998772
PF3D7_1451000	OTHER	0.00098	0.99902
PF3D7_0723200	SP(Sec/SPI)	0.912393	0.087607
PF3D7_1107600	OTHER	0.000723	0.999277
PF3D7_0805900	OTHER	0.000581	0.999419
PF3D7_1435900	OTHER	0.000466	0.999534
PF3D7_0709800	OTHER	0.215541	0.784459
PF3D7_1001800	OTHER	0.00134	0.99866
PF3D7_0424800	OTHER	0.38101	0.61899
PF3D7_0411800	OTHER	0.001614	0.998386
PF3D7_1201200	OTHER	0.000538	0.999462
PF3D7_0217600	OTHER	0.000109	0.999891
PF3D7_0526500	OTHER	0.000279	0.999721
PF3D7_1445500	OTHER	0.000352	0.999648
PF3D7_0827600	SP(Sec/SPI)	0.835571	0.164429
PF3D7_1316900	OTHER	0.000382	0.999618
PF3D7_1201000	OTHER	0.209623	0.790377
PF3D7_1357600	OTHER	0.000623	0.999377
PF3D7_1413700	OTHER	0.000164	0.999836
PF3D7_0730800	SP(Sec/SPI)	0.712284	0.287716
PF3D7_0828700	OTHER	0.000253	0.999747
PF3D7_1013300	OTHER	0.415316	0.584684
PF3D7_1004100	OTHER	0.000574	0.999426
PF3D7_1309900	OTHER	0.000742	0.999258
PF3D7_1441500	OTHER	0.000183	0.999817
PF3D7_1477700	OTHER	0.003106	0.996894
PF3D7_1208700	OTHER	0.000305	0.999695
PF3D7_0307800	OTHER	0.024623	0.975377
PF3D7_0703200	OTHER	0.0007	0.9993
PF3D7_1246700	OTHER	0.000235	0.999765
PF3D7_0706100	SP(Sec/SPI)	0.586078	0.413922
PF3D7_0407700	OTHER	0.000758	0.999242
PF3D7_0508400	OTHER	0.154316	0.845684
PF3D7_1368300	OTHER	0.000697	0.999303
PF3D7_0719900	OTHER	0.000402	0.999598
PF3D7_0531100	OTHER	0.000674	0.999326
PF3D7_0905800	OTHER	0.000153	0.999847
PF3D7_0419000	OTHER	0.000244	0.999756
PF3D7_1467700	OTHER	0.001266	0.998734
PF3D7_1324100	OTHER	0.000292	0.999708

## Sheet: KEEG
Protein_ID	KO-ID	KEEG Functional Discription		Pathways identified
PF3D7_0526500	K14408	CSTF3, RNA14; cleavage stimulation factor subunit 3		09100 Metabolism
PF3D7_0529000	K17257	ITFG1; integrin alpha FG-GAP repeat containing protein 1		09101 Carbohydrate metabolism
PF3D7_0609900	K15201	GTP3C3, TFC4; general transcription factor 3C polypeptide 3 (transcription factor C subunit 4)		00562 Inositol phosphate metabolism [PATH:ko00562]
PF3D7_0619000	K19513	CLEC16A; protein CLEC16A		PF3D7_1412400; K00921 PIKFYVE, FAB1; 1-phosphatidylinositol-3-phosphate 5-kinase [EC:2.7.1.150]
PF3D7_0717100	K24997	GDAP2; ganglioside-induced differentiation-associated protein 2		09108 Metabolism of cofactors and vitamins
PF3D7_0729100	K01477	alc, ALLC; allantoicase [EC:3.5.3.4]		00760 Nicotinate and nicotinamide metabolism [PATH:ko00760]
PF3D7_0805900	K13121	FRA10AC1; protein FRA10AC1		PF3D7_0913300; K00858 ppnK, NADK; NAD+ kinase [EC:2.7.1.23]
PF3D7_0913300	K00858	ppnK, NADK; NAD+ kinase [EC:2.7.1.23]		09120 Genetic Information Processing
PF3D7_0923700	K24229	CFAP298; cilia- and flagella-associated protein 298		09122 Translation
PF3D7_1227400	K03514	PAPD5_7, TRF4; non-canonical poly(A) RNA polymerase PAPD5/7 [EC:2.7.7.19]		03013 RNA transport [PATH:ko03013]
PF3D7_1231300	K16458	CEP104; centrosomal protein CEP104		PF3D7_1333900; K14326 UPF1, RENT1; regulator of nonsense transcripts 1 [EC:3.6.4.-]
PF3D7_1303800	K08874	TRRAP; transformation/transcription domain-associated protein		03015 mRNA surveillance pathway [PATH:ko03015]
PF3D7_1316900	K11322	EPC; enhancer of polycomb-like protein		PF3D7_0526500; K14408 CSTF3, RNA14; cleavage stimulation factor subunit 3
PF3D7_1319200	K20151	fucT; alpha(1,3/1,4) fucosyltransferase [EC:2.4.1.65 2.4.1.152]		PF3D7_1333900; K14326 UPF1, RENT1; regulator of nonsense transcripts 1 [EC:3.6.4.-]
PF3D7_1333900	K14326	UPF1, RENT1; regulator of nonsense transcripts 1 [EC:3.6.4.-]		03008 Ribosome biogenesis in eukaryotes [PATH:ko03008]
PF3D7_1343800	K19525	VPS13A_C; vacuolar protein sorting-associated protein 13A/C		09123 Folding, sorting and degradation
PF3D7_1402000	K01514	PRUNE, PPX1; exopolyphosphatase [EC:3.6.1.11]		03018 RNA degradation [PATH:ko03018]
PF3D7_1412400	K00921	PIKFYVE, FAB1; 1-phosphatidylinositol-3-phosphate 5-kinase [EC:2.7.1.150]		PF3D7_1227400; K03514 PAPD5_7, TRF4; non-canonical poly(A) RNA polymerase PAPD5/7 [EC:2.7.7.19]
PF3D7_1438600	K23387	GET4; golgi to ER traffic protein 4		09132 Signal transduction
PF3D7_1444100	K17570	HYDIN; hydrocephalus-inducing protein		04070 Phosphatidylinositol signaling system [PATH:ko04070]
PF3D7_1450700	K13172	SRRM2, SRM300; serine/arginine repetitive matrix protein 2		PF3D7_1412400; K00921 PIKFYVE, FAB1; 1-phosphatidylinositol-3-phosphate 5-kinase [EC:2.7.1.150]
PF3D7_1456700	K15042	KPNA5_6; importin subunit alpha-6/7		09140 Cellular Processes
PF3D7_1475200	K13117	DHX35; ATP-dependent RNA helicase DDX35 [EC:3.6.4.13]		09141 Transport and catabolism
				04145 Phagosome [PATH:ko04145]
				PF3D7_1412400; K00921 PIKFYVE, FAB1; 1-phosphatidylinositol-3-phosphate 5-kinase [EC:2.7.1.150]
				09142 Cell motility
				04810 Regulation of actin cytoskeleton [PATH:ko04810]
				PF3D7_1412400; K00921 PIKFYVE, FAB1; 1-phosphatidylinositol-3-phosphate 5-kinase [EC:2.7.1.150]
				09160 Human Diseases
				09161 Cancer: overview
				05207 Chemical carcinogenesis - receptor activation [PATH:ko05207]
				PF3D7_1456700; K15042 KPNA5_6; importin subunit alpha-6/7
				09172 Infectious disease: viral
				05166 Human T-cell leukemia virus 1 infection [PATH:ko05166]
				PF3D7_1303800; K08874 TRRAP; transformation/transcription domain-associated protein
				05164 Influenza A [PATH:ko05164]
				PF3D7_1456700; K15042 KPNA5_6; importin subunit alpha-6/7
				09180 Brite Hierarchies
				09181 Protein families: metabolism
				01001 Protein kinases [BR:ko01001]
				PF3D7_1303800; K08874 TRRAP; transformation/transcription domain-associated protein
				01009 Protein phosphatases and associated proteins [BR:ko01009]
				PF3D7_1444100; K17570 HYDIN; hydrocephalus-inducing protein
				01003 Glycosyltransferases [BR:ko01003]
				PF3D7_1319200; K20151 fucT; alpha(1,3/1,4) fucosyltransferase [EC:2.4.1.65 2.4.1.152]
				09182 Protein families: genetic information processing
				03021 Transcription machinery [BR:ko03021]
				PF3D7_1303800; K08874 TRRAP; transformation/transcription domain-associated protein
				PF3D7_0609900; K15201 GTP3C3, TFC4; general transcription factor 3C polypeptide 3 (transcription factor C subunit 4)
				03019 Messenger RNA biogenesis [BR:ko03019]
				PF3D7_0526500; K14408 CSTF3, RNA14; cleavage stimulation factor subunit 3
				PF3D7_1333900; K14326 UPF1, RENT1; regulator of nonsense transcripts 1 [EC:3.6.4.-]
				PF3D7_1227400; K03514 PAPD5_7, TRF4; non-canonical poly(A) RNA polymerase PAPD5/7 [EC:2.7.7.19]
				03041 Spliceosome [BR:ko03041]
				PF3D7_1475200; K13117 DHX35; ATP-dependent RNA helicase DDX35 [EC:3.6.4.13]
				PF3D7_0805900; K13121 FRA10AC1; protein FRA10AC1
				PF3D7_1450700; K13172 SRRM2, SRM300; serine/arginine repetitive matrix protein 2
				03011 Ribosome [BR:ko03011]
				PF3D7_1227400; K03514 PAPD5_7, TRF4; non-canonical poly(A) RNA polymerase PAPD5/7 [EC:2.7.7.19]
				03012 Translation factors [BR:ko03012]
				04131 Membrane trafficking [BR:ko04131]
				PF3D7_1412400; K00921 PIKFYVE, FAB1; 1-phosphatidylinositol-3-phosphate 5-kinase [EC:2.7.1.150]
				PF3D7_1343800; K19525 VPS13A_C; vacuolar protein sorting-associated protein 13A/C
				PF3D7_1438600; K23387 GET4; golgi to ER traffic protein 4
				PF3D7_0619000; K19513 CLEC16A; protein CLEC16A
				03036 Chromosome and associated proteins [BR:ko03036]
				PF3D7_1303800; K08874 TRRAP; transformation/transcription domain-associated protein
				PF3D7_1316900; K11322 EPC; enhancer of polycomb-like protein
				PF3D7_1231300; K16458 CEP104; centrosomal protein CEP104
				PF3D7_0923700; K24229 CFAP298; cilia- and flagella-associated protein 298
				PF3D7_1456700; K15042 KPNA5_6; importin subunit alpha-6/7
				03400 DNA repair and recombination proteins [BR:ko03400]
				PF3D7_1438600; K23387 GET4; golgi to ER traffic protein 4
				03029 Mitochondrial biogenesis [BR:ko03029]
				PF3D7_0619000; K19513 CLEC16A; protein CLEC16A
				09183 Protein families: signaling and cellular processes
				04147 Exosome [BR:ko04147]
				PF3D7_0529000; K17257 ITFG1; integrin alpha FG-GAP repeat containing protein 1
				09193 Unclassified: signaling and cellular processes
				99995 Signaling proteins
				PF3D7_0717100; K24997 GDAP2; ganglioside-induced differentiation-associated protein 2

## Sheet: Active site residues
Str_Id	SiteMap (list of residue numbers for identified active sites)	Ramachandran plot analysis	SiteScore	DScore	OrthoMcl
PF3D7_1368300	69,70,71,72,73,74,76,77,78,79,81,82,84,85,86,87,88,89,90,91,95,101,104,108,112,178,179	0.986	0.9	1	OG6_103559
PF3D7_0418400	12,13,15,22,25,26,29,38,52,55,60,92,94,99	1	0.9	1	OG6_533625
PF3D7_1204500	1,2,3,4,5,6,7,12,13,14,15,16,17,18,19,24,26,27,30,31,75,76,78,79,80,82,83,84,85,86,87,90,94,137,138,139,140,141,142,143,145,146,147,206,207,208,209,210,215,216,217,218,219,220,221,222,223,224,225,226,227,230	1	1	1	OG6_158754
PF3D7_1308500	30,31,32,33,34,35,36,37,38,39,41,51,52,53,54,55,56,57,58,59,60,61,86,87,88,89,90,91,94,122,123,124,125,126,127,128,129,131,132,143,144,145,146,147,148,150,151,167,168,169,253,254,255,256,285,289,290,292,293,294,296,297,298,307,308,309,310,311,318,341,344	0.985	1	0.9	OG6_107127
PF3D7_1442800	306, 307, 308, 309, 310, 311, 312, 345, 348, 349, 352, 364, 365, 366, 367, 368, 369	0.98	1	1	OG6_533595
PF3D7_1438600	106, 110, 113, 114, 117, 122, 123, 129, 132, 136, 143, 144, 146, 147, 148, 151, 165, 177, 180, 184, 248, 251, 252, 269, 271, 272, 273, 274, 275, 276, 277	1	0.9	0.9	OG6_103135
PF3D7_1402000	121, 122, 123, 125, 126, 127, 167, 168, 171, 174, 175, 176, 177, 178, 218, 219, 220, 221, 223, 238, 239, 240, 241, 258, 260, 261, 296, 297, 298, 300, 301, 309, 310, 337, 338, 340, 341, 342, 344, 345, 347, 357, 359, 360, 361, 362, 363, 380, 381, 382, 383, 384, 387, 416, 418, 419, 420, 421, 422, 423, 425, 427, 481, 482, 483, 484, 485	0.996	1	1	OG6_103741
