# Supplementary material for: In-Silico Functional Annotation of Plasmodium falciparum Hypothetical Proteins to Identify Novel Drug Targets
Source: Front Genet. 2022 Apr 4;13:821516. doi: 10.3389/fgene.2022.821516 (PMC9013929; doi:10.3389/fgene.2022.821516)
Supplement: Supplementary file 3 [file Table1.XLSX]

## Sheet: Proteins with Functional motifs
Functional annotation of Plasmodium falciparum hypothetical proteins to identify novel drug targets Gagandeep Singh and Dinesh Gupta Translational Bioinformatics Group, International Centre for Genetic Engineering and Biotechnology, Aruna Asaf Ali Marg, New Delhi-110067, India.
Protein_Name	CDD_Results	Interpro ID	Smart ID	Functional Description	PFam ID	Superfamily ID	Computed GO Component IDs
PF3D7_0107900	#N/A	IPR012340	N/A	Nucleic acid-binding, OB-fold	N/A	SSF50249	N/A
PF3D7_0111900	Uncharacterized protein family (UPF0203); This family of proteins is functionally uncharacterized.	IPR007918	N/A	Mitochondrial distribution/morphology family 35/apoptosis	PF05254	N/A	GO:0005737
PF3D7_0113800	erythrocyte membrane protein 1 (PfEMP1); Provisional	IPR008602	N/A	Duffy-antigen binding	PF05424	SSF140924	GO:0016021;GO:0016020
PF3D7_0115100	Plasmodium RESA N-terminal; The short, four-helical domain first identified in the Plasmodium export proteins PHISTa and PHISTc has been extended to become this six-helical PRESAN domain identified in the P. falciparum-specific RESA-type (Ring-infected erythrocyte surface antigen) proteins in association with the DnaJ domain. Overall, at least 67 proteins have been detected in P. falciparum with …	IPR006526;IPR019111	N/A	Exported protein, PHISTa/b/c, conserved domain, Plasmodium;Plasmodium RESA, N-terminal	PF09687	N/A	GO:0016021
PF3D7_0203800	#N/A	IPR036322	N/A	WD40-repeat-containing domain superfamily	N/A	SSF50978	N/A
PF3D7_0208100	C2 domain; The C2 domain was first identified in PKC. C2 domains fold into an 8-standed beta-sandwich that can adopt 2 structural arrangements: Type I and Type II, distinguished by a circular permutation involving their N- and C-terminal beta strands. Many C2 domains are Ca2+-dependent membrane-targeting modules that bind a wide variety of substances including bind phospholipids, inositol polypho…	IPR038983	N/A	C2 domain-containing protein 5	N/A	N/A	N/A
PF3D7_0208400	Histidine phosphatase domain found in a functionally diverse set of proteins, mostly phosphatases; contains a His residue which is phosphorylated during the reaction; Catalytic domain of a functionally diverse set of proteins, most of which are phosphatases. The conserved catalytic core of this domain contains a His residue which is phosphorylated in the reaction. This set of proteins includes co…	IPR029033	N/A	Histidine phosphatase superfamily	N/A	SSF53254	GO:0005737;GO:0016021
PF3D7_0214400	#N/A	IPR007307	N/A	Low temperature viability protein Ltv1	N/A	N/A	N/A
PF3D7_0214800	#N/A	IPR011049	N/A	Serralysin-like metalloprotease, C-terminal	N/A	SSF51120	N/A
PF3D7_0215400	#N/A	IPR036322	N/A	WD40-repeat-containing domain superfamily	N/A	SSF50978	GO:0016020
PF3D7_0216500	#N/A	IPR036322	N/A	WD40-repeat-containing domain superfamily	N/A	SSF50978	GO:0005634
PF3D7_0217600	#N/A	IPR011004	N/A	Trimeric LpxA-like superfamily	N/A	SSF51161	GO:0016021
PF3D7_0219700	Plasmodium RESA N-terminal; The short, four-helical domain first identified in the Plasmodium export proteins PHISTa and PHISTc has been extended to become this six-helical PRESAN domain identified in the P. falciparum-specific RESA-type (Ring-infected erythrocyte surface antigen) proteins in association with the DnaJ domain. Overall, at least 67 proteins have been detected in P. falciparum with …	IPR006526;IPR019111	N/A	Exported protein, PHISTa/b/c, conserved domain, Plasmodium;Plasmodium RESA, N-terminal	PF09687	N/A	GO:0016020
PF3D7_0219800	Plasmodium RESA N-terminal; The short, four-helical domain first identified in the Plasmodium export proteins PHISTa and PHISTc has been extended to become this six-helical PRESAN domain identified in the P. falciparum-specific RESA-type (Ring-infected erythrocyte surface antigen) proteins in association with the DnaJ domain. Overall, at least 67 proteins have been detected in P. falciparum with …	IPR006526;IPR019111	N/A	Exported protein, PHISTa/b/c, conserved domain, Plasmodium;Plasmodium RESA, N-terminal	PF09687	N/A	N/A
PF3D7_0307800	serine-rich aggregation substance UasX; Members of this protein family are repetitive, serine-rich surface proteins of the Firmicutes, found primarily in the genus Leuconostoc. The variant form of sortase signal, LPXTH, is replaced by LPXTG in members from some lineages, such as Weissella oryzae, and therefore recognizable. Some members of this family have the KxYKxGKxW type signal peptide as see…	IPR001478;IPR036034	SM00228	PDZ domain;PDZ superfamily	PF00595	SSF50156	GO:0016021;GO:0016020
PF3D7_0312000	Helix-turn-helix; This large family of DNA binding helix-turn helix proteins includes Cro and CI. Within Neisseria gonorrhoeae NGO_0477, the full protein fold incorporates a helix-turn-helix motif, but the function of this member is unlikely to be that of a DNA-binding regulator, the function of most other members, so is not necessarily characteristic of the whole family.	IPR001387	N/A	Cro/C1-type helix-turn-helix domain	N/A	N/A	GO:0005737
PF3D7_0318500	#N/A	IPR016024	N/A	Armadillo-type fold	N/A	SSF48371	GO:0016021
PF3D7_0322600	#N/A	IPR027417	N/A	P-loop containing nucleoside triphosphate hydrolase	N/A	SSF52540	GO:0016021;GO:0005634
PF3D7_0323100	Rab-GTPase-TBC domain; Identification of a TBC domain in GYP6_YEAST and GYP7_YEAST, which are GTPase activator proteins of yeast Ypt6 and Ypt7, implies that these domains are GTPase activator proteins of Rab-like small GTPases.	IPR035969	N/A	Rab-GTPase-TBC domain superfamily	N/A	SSF47923	GO:0016021;GO:0005622;GO:0016020
PF3D7_0401800	Plasmodium RESA N-terminal; The short, four-helical domain first identified in the Plasmodium export proteins PHISTa and PHISTc has been extended to become this six-helical PRESAN domain identified in the P. falciparum-specific RESA-type (Ring-infected erythrocyte surface antigen) proteins in association with the DnaJ domain. Overall, at least 67 proteins have been detected in P. falciparum with …	IPR019111	N/A	Plasmodium RESA, N-terminal	PF09687	N/A	GO:0016021
PF3D7_0402000	Plasmodium falciparum uncharacterized domain TIGR01639; This model represents a conserved sequence region of about 60 amino acids found in over 40 predicted proteins of Plasmodium falciparum. It is not found elsewhere, including closely related species such as Plasmodium yoelii. No member of this family is characterized.	IPR006526;IPR019111	N/A	Exported protein, PHISTa/b/c, conserved domain, Plasmodium;Plasmodium RESA, N-terminal	PF09687	N/A	GO:0016021
PF3D7_0402100	Ring-infected erythrocyte surface antigen; Provisional	IPR019111	N/A	Plasmodium RESA, N-terminal	PF09687	N/A	GO:0016021
PF3D7_0403400	Helix-turn-helix domains; A large family of mostly alpha-helical protein domains with a characteristic fold; most members function as sequence-specific DNA binding domains, such as in transcription regulators. This superfamily also includes the winged helix-turn-helix domains.	IPR007309;IPR013087	N/A	B-block binding subunit of TFIIIC;Zinc finger C2H2-type	PF04182	N/A	GO:0016020;GO:0005634
PF3D7_0404300	Pleckstrin homology-like domain; The PH-like family includes the PH domain, both the Shc-like and IRS-like PTB domains, the ran-binding domain, the EVH1 domain, a domain in neurobeachin and the third domain of FERM. All of these domains have a PH fold, but lack significant sequence similarity. They are generally involved in targeting to protein to the appropriate cellular location or interacting …	IPR000156	SM00160	Ran binding domain	N/A	SSF50729	GO:0016021;GO:0016020
PF3D7_0407700	TH1 protein; TH1 is a highly conserved but uncharacterized metazoan protein. No homolog has been identified in Caenorhabditis elegans. TH1 binds specifically to A-Raf kinase.	IPR006942	N/A	TH1 protein	N/A	N/A	GO:0005634
PF3D7_0411300	#N/A	IPR026737	N/A	Golgin subfamily A member 6-like	N/A	N/A	GO:0005737
PF3D7_0411800	#N/A	IPR026737	N/A	Golgin subfamily A member 6-like	N/A	N/A	GO:0005737;GO:0016020
PF3D7_0416200	Protein of unknown function (DUF1168); This family consists of several hypothetical eukaryotic proteins of unknown function.	IPR009548	N/A	PRKR-interacting protein 1	PF06658	N/A	GO:0005634
PF3D7_0418400	Sm and related proteins; The eukaryotic Sm and Sm-like (LSm) proteins associate with RNA to form the core domain of the ribonucleoprotein particles involved in a variety of RNA processing events including pre-mRNA splicing, telomere replication, and mRNA degradation. Members of this family share a highly conserved Sm fold containing an N-terminal helix followed by a strongly bent five-stranded an…	IPR010920	N/A	LSM domain superfamily	N/A	SSF50182	GO:0005737
PF3D7_0419000	Archaeal/vacuolar-type H+-ATPase subunit I/STV1 [Energy production and conversion]; Archaeal/vacuolar-type H+-ATPase subunit I [Energy production and conversion].	IPR039750	N/A	Dynein regulatory complex protein	N/A	N/A	GO:0005858
PF3D7_0419300	P-loop containing Nucleoside Triphosphate Hydrolases; Members of the P-loop NTPase domain superfamily are characterized by a conserved nucleotide phosphate-binding motif, also referred to as the Walker A motif (GxxxxGK[S/T], where x is any residue), and the Walker B motif (hhhh[D/E], where h is a hydrophobic residue). The Walker A and B motifs bind the beta-gamma phosphate moiety of the bound nuc…	IPR013632;IPR027417	N/A	DNA recombination and repair protein Rad51-like, C-terminal;P-loop containing nucleoside triphosphate hydrolase	PF08423	SSF52540	GO:0005737;GO:0031410;GO:0016020
PF3D7_0420500	#N/A	IPR029021	N/A	Protein-tyrosine phosphatase-like	N/A	SSF52799	GO:0005737
PF3D7_0424000	Plasmodium RESA N-terminal; The short, four-helical domain first identified in the Plasmodium export proteins PHISTa and PHISTc has been extended to become this six-helical PRESAN domain identified in the P. falciparum-specific RESA-type (Ring-infected erythrocyte surface antigen) proteins in association with the DnaJ domain. Overall, at least 67 proteins have been detected in P. falciparum with …	IPR006526;IPR019111	N/A	Exported protein, PHISTa/b/c, conserved domain, Plasmodium;Plasmodium RESA, N-terminal	PF09687	N/A	N/A
PF3D7_0424800	Plasmodium RESA N-terminal; The short, four-helical domain first identified in the Plasmodium export proteins PHISTa and PHISTc has been extended to become this six-helical PRESAN domain identified in the P. falciparum-specific RESA-type (Ring-infected erythrocyte surface antigen) proteins in association with the DnaJ domain. Overall, at least 67 proteins have been detected in P. falciparum with …	IPR019111	N/A	Plasmodium RESA, N-terminal	PF09687	N/A	N/A
PF3D7_0424900	Plasmodium RESA N-terminal; The short, four-helical domain first identified in the Plasmodium export proteins PHISTa and PHISTc has been extended to become this six-helical PRESAN domain identified in the P. falciparum-specific RESA-type (Ring-infected erythrocyte surface antigen) proteins in association with the DnaJ domain. Overall, at least 67 proteins have been detected in P. falciparum with …	IPR006526;IPR019111	N/A	Exported protein, PHISTa/b/c, conserved domain, Plasmodium;Plasmodium RESA, N-terminal	PF09687	N/A	GO:0016021
PF3D7_0425400	Plasmodium RESA N-terminal; The short, four-helical domain first identified in the Plasmodium export proteins PHISTa and PHISTc has been extended to become this six-helical PRESAN domain identified in the P. falciparum-specific RESA-type (Ring-infected erythrocyte surface antigen) proteins in association with the DnaJ domain. Overall, at least 67 proteins have been detected in P. falciparum with …	IPR006526;IPR019111	N/A	Exported protein, PHISTa/b/c, conserved domain, Plasmodium;Plasmodium RESA, N-terminal	PF09687	N/A	GO:0016021
PF3D7_0501900	#N/A	IPR010378	N/A	Trafficking protein particle complex subunit 13	PF06159	N/A	N/A
PF3D7_0504800	OTU-like cysteine protease; This family is comprised of a group of predicted cysteine proteases, homologous to the Ovarian tumor (OTU) gene in Drosophila. Members include proteins from eukaryotes, viruses and pathogenic bacterium. The conserved cysteine and histidine, and possibly the aspartate, represent the catalytic residues in this putative group of proteases.	IPR011004	N/A	Trimeric LpxA-like superfamily	N/A	SSF51161	GO:0005737;GO:0005576
PF3D7_0506300	#N/A	IPR003180;IPR011004	N/A	Methylpurine-DNA glycosylase;Trimeric LpxA-like superfamily	N/A	SSF51161	N/A
PF3D7_0508400	Protein of unknown function (DUF667); This family of proteins are highly conserved in eukaryotes. Some proteins in the family are annotated as transcription factors. However, there is currently no support for this in the literature.	IPR007714;IPR040441	N/A	CFA20 domain;Cilia- and flagella-associated protein 20/CFAP20DC	PF05018	N/A	N/A
PF3D7_0517200	#N/A	IPR001393;IPR036322	N/A	Calsequestrin;WD40-repeat-containing domain superfamily	N/A	SSF50978	GO:0005737;GO:0016021;GO:0016020
PF3D7_0521200	#N/A	IPR036838	N/A	Ribosomal protein S10 domain superfamily	N/A	SSF54999	GO:0005737
PF3D7_0526500	Pre-mRNA 3'-end processing (cleavage and polyadenylation) factor [RNA processing and modification]; Pre-mRNA 3'-end processing (cleavage and polyadenylation) factor [RNA processing and modification].	IPR003107;IPR008847;IPR011990	SM00386	HAT (Half-A-TPR) repeat;Suppressor of forked;Tetratricopeptide-like helical domain superfamily	PF05843	SSF48452	GO:0005622;GO:0005634;GO:0005681
PF3D7_0526600	UDP-3-O-[3-hydroxymyristoyl] glucosamine N-acyltransferase [Cell wall/membrane/envelope biogenesis]; UDP-3-O-[3-hydroxymyristoyl].	IPR011004	N/A	Trimeric LpxA-like superfamily	N/A	SSF51161	N/A
PF3D7_0529000	Repeat domain in Vibrio, Colwellia, Bradyrhizobium and Shewanella; This domain of about 100 residues is found in multiple (up to 35) copies in long proteins from several species of Vibrio, Colwellia, Bradyrhizobium, and Shewanella (hence the name VCBS) and in smaller copy numbers in proteins from several other bacteria. The large protein size and repeat copy numbers, species distribution, and sug…	IPR013517;IPR024881	N/A	FG-GAP repeat;T-cell immunomodulatory protein	PF13517	SSF69318	GO:0016021
PF3D7_0530500	Putative ephrin-receptor like; This family has repeats of a region rich in cysteines.	IPR011641	SM01411	Tyrosine-protein kinase ephrin type A/B receptor-like	N/A	N/A	GO:0016021
PF3D7_0530700	S-adenosylmethionine-dependent methyltransferases (SAM or AdoMet-MTase), class I; AdoMet-MTases are enzymes that use S-adenosyl-L-methionine (SAM or AdoMet) as a substrate for methyltransfer, creating the product S-adenosyl-L-homocysteine (AdoHcy). There are at least five structurally distinct families of AdoMet-MTases, class I being the largest and most diverse. Within this class enzymes can be …	IPR029063	N/A	S-adenosyl-L-methionine-dependent methyltransferase	N/A	SSF53335	N/A
PF3D7_0531100	#N/A	IPR035969	N/A	Rab-GTPase-TBC domain superfamily	N/A	SSF47923	N/A
PF3D7_0532200	Plasmodium RESA N-terminal; The short, four-helical domain first identified in the Plasmodium export proteins PHISTa and PHISTc has been extended to become this six-helical PRESAN domain identified in the P. falciparum-specific RESA-type (Ring-infected erythrocyte surface antigen) proteins in association with the DnaJ domain. Overall, at least 67 proteins have been detected in P. falciparum with …	IPR006526;IPR019111	N/A	Exported protein, PHISTa/b/c, conserved domain, Plasmodium;Plasmodium RESA, N-terminal	PF09687	N/A	GO:0016021
PF3D7_0532300	Ring-infected erythrocyte surface antigen; Provisional	IPR019111	N/A	Plasmodium RESA, N-terminal	PF09687	N/A	N/A
PF3D7_0601500	Plasmodium RESA N-terminal; The short, four-helical domain first identified in the Plasmodium export proteins PHISTa and PHISTc has been extended to become this six-helical PRESAN domain identified in the P. falciparum-specific RESA-type (Ring-infected erythrocyte surface antigen) proteins in association with the DnaJ domain. Overall, at least 67 proteins have been detected in P. falciparum with …	IPR019111	N/A	Plasmodium RESA, N-terminal	PF09687	N/A	GO:0016021
PF3D7_0606600	MAEBL; Provisional	IPR036322	N/A	WD40-repeat-containing domain superfamily	N/A	SSF50978	GO:0005737
PF3D7_0607700	OST-HTH Associated domain; OHA occurs with OST-HTH.	IPR025677;IPR036465	N/A	OST-HTH associated domain;von Willebrand factor A-like domain superfamily	PF14418	SSF53300	GO:0005581;GO:0005737;GO:0005576
PF3D7_0609900	#N/A	IPR019734;IPR039340	SM00028	Tetratricopeptide repeat;Transcription factor Tfc4/TFIIIC-102/Sfc4	N/A	SSF81901	N/A
PF3D7_0611500	#N/A	IPR011992	N/A	EF-hand domain pair	N/A	SSF47473	N/A
PF3D7_0612400	#N/A	IPR001328;IPR036416	N/A	Peptidyl-tRNA hydrolase;Peptidyl-tRNA hydrolase superfamily	PF01195	SSF53178	GO:0005737
PF3D7_0614900	#N/A	IPR002549	N/A	Transmembrane protein TqsA-like	N/A	N/A	GO:0016021;GO:0005886
PF3D7_0616600	Domain of unknown function (DUF4539); This family of proteins is found in eukaryotes. Proteins in this family are typically between 230 and 625 amino acids in length.	IPR028045	N/A	Homologous recombination OB-fold protein	PF15072	N/A	N/A
PF3D7_0617300	#N/A	IPR035979	N/A	RNA-binding domain superfamily	N/A	SSF54928	N/A
PF3D7_0619000	Uncharacterized conserved protein; This entry represents an N-terminal region of approximately 150 residues of a family of proteins of unknown function. It contains a highly conserved FPL motif.	IPR016024;IPR019155;IPR039272	N/A	Armadillo-type fold;CLEC16A/TT9, N-terminal;CLEC16A/TT9	PF09758	SSF48371	GO:0005581;GO:0005737;GO:0005576
PF3D7_0619800	#N/A	IPR036322	N/A	WD40-repeat-containing domain superfamily	N/A	SSF50978	GO:0016021;GO:0005634
PF3D7_0621000	Sigma-70 region 3; Region 3 forms a discrete compact three helical domain within the sigma-factor. Region is not normally involved in the recognition of promoter DNA, but as some specific bacterial promoters containing an extended -10 promoter element, residues within region 3 play an important role. Region 3 primarily is involved in binding the core RNA polymerase in the holoenzyme.	IPR013324	N/A	RNA polymerase sigma factor, region 3/4-like	N/A	SSF88659	N/A
PF3D7_0621100	#N/A	IPR011990	N/A	Tetratricopeptide-like helical domain superfamily	N/A	SSF48452	GO:0005737
PF3D7_0621700	This domain is found in various eukaryotic species, particularly in apicomplexans; In Plasmodium falciparum, the domain is found in proteins that are important in various parasite-host cell interactions. It is thought to be an RNA-binding domain.	IPR013584	SM00952	RAP domain	N/A	N/A	GO:0005737
PF3D7_0630400	#N/A	IPR001893	N/A	Cysteine-rich Golgi apparatus protein 1 repeat	PF00839	N/A	GO:0005737;GO:0016021;GO:0016020
PF3D7_0631100	Plasmodium RESA N-terminal; The short, four-helical domain first identified in the Plasmodium export proteins PHISTa and PHISTc has been extended to become this six-helical PRESAN domain identified in the P. falciparum-specific RESA-type (Ring-infected erythrocyte surface antigen) proteins in association with the DnaJ domain. Overall, at least 67 proteins have been detected in P. falciparum with …	IPR019111	N/A	Plasmodium RESA, N-terminal	PF09687	N/A	GO:0005737;GO:0016021
PF3D7_0703200	#N/A	IPR037850	N/A	Retinoblastoma-binding protein 5/Swd1	N/A	N/A	GO:0048188
PF3D7_0703600	Vacuolar sorting 38 and autophagy-related subunit 14; The Atg14 or Apg14 proteins are hydrophilic proteins with a predicted molecular mass of 40.5 kDa, and have a coiled-coil motif at the N-terminus region. Yeast cells with mutant Atg14 are defective not only in autophagy but also in sorting of carboxypeptidase Y (CPY), a vacuolar-soluble hydrolase, to the vacuole. Subcellular fractionation indic…	IPR038835	N/A	Giardin subunit beta-like	N/A	N/A	N/A
PF3D7_0706100	#N/A	IPR010301;IPR018247	N/A	Nucleolar, Nop52;EF-Hand 1, calcium-binding site	N/A	N/A	GO:0016021;GO:0005634;GO:0030688
PF3D7_0709800	Domain of unknown function (DUF4516); This family of proteins is found in eukaryotes. Proteins in this family are typically between 56 and 69 amino acids in length.	IPR027858	N/A	Protein BRAWNIN	PF14990	N/A	N/A
PF3D7_0717100	macrodomain superfamily; Macrodomains are found in a variety of proteins with diverse cellular functions, as a stand-alone domain or in combination with other domains like in histone macroH2A and some PARPs (poly ADP-ribose polymerases). Macrodomains can recognize ADP-ribose (ADPr) in both its free and protein-linked forms, in related ligands, such as O-acyl-ADP-ribose (OAADPr), and even in ligan…	IPR001251;IPR002589;IPR036865;IPR043472	N/A	CRAL-TRIO lipid binding domain;Macro domain;CRAL-TRIO lipid binding domain superfamily;Macro domain-like	PF01661	SSF52087;SSF52949	GO:0016021
PF3D7_0719000	#N/A	IPR038966	N/A	Translation machinery-associated protein 17	N/A	N/A	N/A
PF3D7_0719900	Transport protein Trs120 or TRAPPC9, TRAPP II complex subunit; This region is found at the N terminal of Saccharomyces cerevisiae Trs120 protein. Trs120 is a subunit of the multiprotein complex TRAPP (transport particle protein) which functions in ER to Golgi traffic. Trs120 is specific to the larger TRAPP complex, TRAPP II, along with Trs65p and Trs130p(TRAPPC10). It is suggested that Trs120p is…	IPR013935	N/A	TRAPP II complex, Trs120	N/A	N/A	GO:0016021;GO:0005634
PF3D7_0723200	Concanavalin A-like lectin/glucanases superfamily; This domain belongs to the Concanavalin A-like lectin/glucanases superfamily.	IPR013320	N/A	Concanavalin A-like lectin/glucanase domain superfamily	PF13385	SSF49899	GO:0016020
PF3D7_0725300	#N/A	IPR011047;IPR037379	N/A	Quinoprotein alcohol dehydrogenase-like superfamily;WDR74/Nsa1	N/A	SSF50998	GO:0005730
PF3D7_0726400	#N/A	IPR006084;IPR032641	N/A	XPG/Rad2 endonuclease;Exonuclease 1	N/A	N/A	GO:0005737;GO:0016021
PF3D7_0727900	DnaQ-like (or DEDD) 3'-5' exonuclease domain superfamily; The DnaQ-like exonuclease superfamily is a structurally conserved group of 3'-5' exonucleases, which catalyze the excision of nucleoside monophosphates at the DNA or RNA termini in the 3'-5' direction. It is also called the DEDD superfamily, after the four invariant acidic residues present in the catalytic site of its members. The superfam…	IPR012337	N/A	Ribonuclease H-like superfamily	N/A	SSF53098	GO:0005737;GO:0016021
PF3D7_0728500	Ca2+-binding protein, EF-hand superfamily [Signal transduction mechanisms]; Ca2+-binding protein (EF-Hand superfamily) [Signal transduction mechanisms / Cytoskeleton / Cell division and chromosome partitioning / General function prediction only].	IPR011992	N/A	EF-hand domain pair	N/A	SSF47473	N/A
PF3D7_0729100	Allantoicase [Nucleotide transport and metabolism]; Allantoicase [Nucleotide transport and metabolism].	IPR005164;IPR008979;IPR015908	N/A	Allantoicase;Galactose-binding-like domain superfamily;Allantoicase domain	PF03561	SSF49785	N/A
PF3D7_0730800	#N/A	IPR016024	N/A	Armadillo-type fold	N/A	SSF48371	N/A
PF3D7_0731300	Plasmodium RESA N-terminal; The short, four-helical domain first identified in the Plasmodium export proteins PHISTa and PHISTc has been extended to become this six-helical PRESAN domain identified in the P. falciparum-specific RESA-type (Ring-infected erythrocyte surface antigen) proteins in association with the DnaJ domain. Overall, at least 67 proteins have been detected in P. falciparum with …	IPR019111	N/A	Plasmodium RESA, N-terminal	PF09687	N/A	GO:0016021
PF3D7_0800600	Plasmodium RESA N-terminal; The short, four-helical domain first identified in the Plasmodium export proteins PHISTa and PHISTc has been extended to become this six-helical PRESAN domain identified in the P. falciparum-specific RESA-type (Ring-infected erythrocyte surface antigen) proteins in association with the DnaJ domain. Overall, at least 67 proteins have been detected in P. falciparum with …	IPR006526;IPR019111	N/A	Exported protein, PHISTa/b/c, conserved domain, Plasmodium;Plasmodium RESA, N-terminal	PF09687	N/A	GO:0016021
PF3D7_0803600	Pleckstrin homology-like domain; The PH-like family includes the PH domain, both the Shc-like and IRS-like PTB domains, the ran-binding domain, the EVH1 domain, a domain in neurobeachin and the third domain of FERM. All of these domains have a PH fold, but lack significant sequence similarity. They are generally involved in targeting to protein to the appropriate cellular location or interacting …	IPR004182;IPR040147	N/A	GRAM domain;Membrane-anchored lipid-binding protein Ysp2/Lam4-like	PF02893	N/A	GO:0016021
PF3D7_0805800	calponin homology (CH) domain superfamily; CH domains are actin filament (F-actin) binding motifs, which may be present as a single copy or in tandem repeats (which increase binding affinity). They either function as autonomous actin binding motifs or serve a regulatory function. CH domains are found in cytoskeletal and signal transduction proteins, including actin-binding proteins like spectrin,…	IPR001715;IPR036872	N/A	Calponin homology domain;CH domain superfamily	PF00307	SSF47576	N/A
PF3D7_0805900	Folate-sensitive fragile site protein Fra10Ac1; This entry represents the full-length proteins in which, in higher eukaryotes, the nested domain EDSLL lies. Fra10Ac1 is a highly conserved protein, of unknown function that is nuclear and highly expressed in brain.	IPR019129	N/A	Folate-sensitive fragile site protein Fra10Ac1	PF09725	N/A	GO:0005634
PF3D7_0819800	Anaphase-promoting complex, cyclosome, subunit 3; Apc3, otherwise known as Cdc27, is one of the subunits of the anaphase-promoting complex or cyclosome. The anaphase-promoting complex is a multiprotein subunit E3 ubiquitin ligase complex that controls segregation of chromosomes and exit from mitosis in eukaryotes. The protein members of this family contain TPR repeats just as those of Apc7 do, an…	IPR011990;IPR040163	N/A	Tetratricopeptide-like helical domain superfamily;RP1/RP1L1/DCX	N/A	SSF48452	N/A
PF3D7_0821000	P-loop containing Nucleoside Triphosphate Hydrolases; Members of the P-loop NTPase domain superfamily are characterized by a conserved nucleotide phosphate-binding motif, also referred to as the Walker A motif (GxxxxGK[S/T], where x is any residue), and the Walker B motif (hhhh[D/E], where h is a hydrophobic residue). The Walker A and B motifs bind the beta-gamma phosphate moiety of the bound nuc…	IPR022812;IPR027417	N/A	Dynamin superfamily;P-loop containing nucleoside triphosphate hydrolase	PF00350	SSF52540	GO:0016021;GO:0005622
PF3D7_0827600	Ribosomal protein S1-like RNA-binding domain; Ribosomal protein S1-like RNA-binding domain.	IPR012340;IPR022967	SM00316	Nucleic acid-binding, OB-fold;RNA-binding domain, S1	N/A	SSF50249	N/A
PF3D7_0828700	Chromosome segregation ATPase [Cell cycle control, cell division, chromosome partitioning]; Chromosome segregation ATPases [Cell division and chromosome partitioning].	IPR033290	N/A	Coiled-coil domain-containing protein 39	N/A	N/A	GO:0005930
PF3D7_0829000	#N/A	IPR033031	N/A	SCC2/Nipped-B family	N/A	N/A	GO:0016021;GO:0005634
PF3D7_0830600	Plasmodium RESA N-terminal; The short, four-helical domain first identified in the Plasmodium export proteins PHISTa and PHISTc has been extended to become this six-helical PRESAN domain identified in the P. falciparum-specific RESA-type (Ring-infected erythrocyte surface antigen) proteins in association with the DnaJ domain. Overall, at least 67 proteins have been detected in P. falciparum with …	IPR019111	N/A	Plasmodium RESA, N-terminal	PF09687	N/A	GO:0016021
PF3D7_0831000	Plasmodium RESA N-terminal; The short, four-helical domain first identified in the Plasmodium export proteins PHISTa and PHISTc has been extended to become this six-helical PRESAN domain identified in the P. falciparum-specific RESA-type (Ring-infected erythrocyte surface antigen) proteins in association with the DnaJ domain. Overall, at least 67 proteins have been detected in P. falciparum with …	IPR019111	N/A	Plasmodium RESA, N-terminal	PF09687	N/A	GO:0016021
PF3D7_0831500	Plasmodium RESA N-terminal; The short, four-helical domain first identified in the Plasmodium export proteins PHISTa and PHISTc has been extended to become this six-helical PRESAN domain identified in the P. falciparum-specific RESA-type (Ring-infected erythrocyte surface antigen) proteins in association with the DnaJ domain. Overall, at least 67 proteins have been detected in P. falciparum with …	IPR006526;IPR019111	N/A	Exported protein, PHISTa/b/c, conserved domain, Plasmodium;Plasmodium RESA, N-terminal	PF09687	N/A	N/A
PF3D7_0832200	Plasmodium RESA N-terminal; The short, four-helical domain first identified in the Plasmodium export proteins PHISTa and PHISTc has been extended to become this six-helical PRESAN domain identified in the P. falciparum-specific RESA-type (Ring-infected erythrocyte surface antigen) proteins in association with the DnaJ domain. Overall, at least 67 proteins have been detected in P. falciparum with …	IPR006526;IPR019111	N/A	Exported protein, PHISTa/b/c, conserved domain, Plasmodium;Plasmodium RESA, N-terminal	PF09687	N/A	GO:0016021
PF3D7_0832300	Plasmodium RESA N-terminal; The short, four-helical domain first identified in the Plasmodium export proteins PHISTa and PHISTc has been extended to become this six-helical PRESAN domain identified in the P. falciparum-specific RESA-type (Ring-infected erythrocyte surface antigen) proteins in association with the DnaJ domain. Overall, at least 67 proteins have been detected in P. falciparum with …	IPR006526;IPR019111	N/A	Exported protein, PHISTa/b/c, conserved domain, Plasmodium;Plasmodium RESA, N-terminal	PF09687	N/A	GO:0016021
PF3D7_0902900	#N/A	IPR006389	N/A	Early transcribed membrane protein (ETRAMP)	PF09716	N/A	GO:0016021
PF3D7_0903300	#N/A	IPR011009	N/A	Protein kinase-like domain superfamily	N/A	SSF56112	GO:0016021
PF3D7_0904300	Putative ephrin-receptor like; This family has repeats of a region rich in cysteines.	IPR011641	SM01411	Tyrosine-protein kinase ephrin type A/B receptor-like	PF07699	N/A	GO:0016021
PF3D7_0905000	Protein Disulfide Oxidoreductases and Other Proteins with a Thioredoxin fold; The thioredoxin (TRX)-like superfamily is a large, diverse group of proteins containing a TRX fold. Many members contain a classic TRX domain with a redox active CXXC motif. They function as protein disulfide oxidoreductases (PDOs), altering the redox state of target proteins via the reversible oxidation of their active…	IPR036249	N/A	Thioredoxin-like superfamily	N/A	SSF52833	N/A
PF3D7_0905800	TFIIS helical bundle-like domain; Mediator is a large complex of up to 33 proteins that is conserved from plants to fungi to humans - the number and representation of individual subunits varying with species {1-2]. It is arranged into four different sections, a core, a head, a tail and a kinase-activity part, and the number of subunits within each of these is what varies with species. Overall, Me…	IPR017923;IPR035441	N/A	Transcription factor IIS, N-terminal;TFIIS/LEDGF domain superfamily	PF08711	SSF47676	GO:0005634
PF3D7_0911400	#N/A	IPR007244	N/A	-alpha-acetyltransferase 35, NatC auxiliary subunit	PF04112	N/A	GO:0031417;GO:0005737
PF3D7_0912000	#N/A	IPR010301	N/A	Nucleolar, Nop52	N/A	N/A	GO:0016021;GO:0005634;GO:0030688
PF3D7_0913300	Diacylglycerol kinase catalytic domain; Diacylglycerol (DAG) is a second messenger that acts as a protein kinase C activator. The catalytic domain is assumed from the finding of bacterial homologs. YegS is the Escherichia coli protein in this family whose crystal structure reveals an active site in the inter-domain cleft formed by four conserved sequence motifs, revealing a novel metal-binding si…	IPR016064	N/A	NAD kinase/diacylglycerol kinase-like domain superfamily	N/A	SSF111331	GO:0005737
PF3D7_0913400	#N/A	IPR001059;IPR008991;IPR012340;IPR013185;IPR020599	SM01185	Translation elongation factor P/YeiP, central;Translation protein SH3-like domain superfamily;Nucleic acid-binding, OB-fold;Translation elongation factor, KOW-like;Translation elongation factor P/YeiP	PF01132;PF08207	SSF50104;SSF50249	GO:0005737
PF3D7_0916200	#N/A	IPR033495	N/A	Mitochondrial ribonuclease P catalytic subunit	N/A	N/A	GO:0016021;GO:0005739
PF3D7_0917500	chaperone protein DnaJ; Provisional	IPR036869	N/A	Chaperone J-domain superfamily	N/A	SSF46565	GO:0005737
PF3D7_0918400	Kazal-type serine protease inhibitor domain; Kazal domain found in factor I-like modules (FIMs) region on the carboxyl-terminal of complement component C7 proteins. Complement component C7 is a subunit of the membrane attack complex (MAC), a fundamental machinery in the mammalian innate immunity. KAZAL domains are common in serine protease inhibitors.	IPR000742	N/A	EGF-like domain	N/A	N/A	GO:0016021
PF3D7_0923700	Protein of unknown function (DUF2870); This is a eukaryotic family of proteins with unknown function.	IPR021298	N/A	Cilia- and flagella-associated protein 298	PF11069	N/A	GO:0005737
PF3D7_0930800	Regulator of chromosome condensation (RCC1) repeat; Regulator of chromosome condensation (RCC1) repeat.	IPR000408;IPR009091;IPR020878	N/A	Regulator of chromosome condensation, RCC1;Regulator of chromosome condensation 1/beta-lactamase-inhibitor protein II;Ribulose bisphosphate carboxylase, large chain, active site	PF00415	SSF50985	GO:0005737;GO:0016021
PF3D7_0933900	Fip1 motif; This short motif is about 40 amino acids in length. In the Fip1 protein that is a component of a yeast pre-mRNA polyadenylation factor that directly interacts with poly(A) polymerase. This region of Fip1 is needed for the interaction with the Th1 subunit of the complex and for specific polyadenylation of the cleaved mRNA precursor.	IPR007854	N/A	Pre-mRNA polyadenylation factor Fip1 domain	PF05182	N/A	GO:0005737;GO:0005634
PF3D7_0934200	Ribosomal protein S2 (RPS2), involved in formation of the translation initiation complex, where it might contact the messenger RNA and several components of the ribosome. It has been shown that in Escherichia coli RPS2 is essential for the binding of ribosomal protein S1 to the 30s ribosomal subunit. In humans, most likely in all vertebrates, and perhaps in all metazoans, the protein also functio…	IPR023591	N/A	Ribosomal protein S2, flavodoxin-like domain superfamily	N/A	SSF52313	GO:0005622;GO:0005840;GO:0015935
PF3D7_0934600	#N/A	IPR035987	N/A	Ribosomal protein S8 superfamily	N/A	SSF56047	GO:0005840
PF3D7_0936800	Plasmodium RESA N-terminal; The short, four-helical domain first identified in the Plasmodium export proteins PHISTa and PHISTc has been extended to become this six-helical PRESAN domain identified in the P. falciparum-specific RESA-type (Ring-infected erythrocyte surface antigen) proteins in association with the DnaJ domain. Overall, at least 67 proteins have been detected in P. falciparum with …	IPR006526;IPR019111	N/A	Exported protein, PHISTa/b/c, conserved domain, Plasmodium;Plasmodium RESA, N-terminal	PF09687	N/A	GO:0016021
PF3D7_0937000	Plasmodium RESA N-terminal; The short, four-helical domain first identified in the Plasmodium export proteins PHISTa and PHISTc has been extended to become this six-helical PRESAN domain identified in the P. falciparum-specific RESA-type (Ring-infected erythrocyte surface antigen) proteins in association with the DnaJ domain. Overall, at least 67 proteins have been detected in P. falciparum with …	IPR019111	N/A	Plasmodium RESA, N-terminal	PF09687	N/A	GO:0005886
PF3D7_1001300	Plasmodium RESA N-terminal; The short, four-helical domain first identified in the Plasmodium export proteins PHISTa and PHISTc has been extended to become this six-helical PRESAN domain identified in the P. falciparum-specific RESA-type (Ring-infected erythrocyte surface antigen) proteins in association with the DnaJ domain. Overall, at least 67 proteins have been detected in P. falciparum with …	IPR006526;IPR019111	N/A	Exported protein, PHISTa/b/c, conserved domain, Plasmodium;Plasmodium RESA, N-terminal	PF09687	N/A	N/A
PF3D7_1001700	Plasmodium RESA N-terminal; The short, four-helical domain first identified in the Plasmodium export proteins PHISTa and PHISTc has been extended to become this six-helical PRESAN domain identified in the P. falciparum-specific RESA-type (Ring-infected erythrocyte surface antigen) proteins in association with the DnaJ domain. Overall, at least 67 proteins have been detected in P. falciparum with …	IPR006526;IPR019111	N/A	Exported protein, PHISTa/b/c, conserved domain, Plasmodium;Plasmodium RESA, N-terminal	PF09687	N/A	N/A
PF3D7_1001800	Plasmodium RESA N-terminal; The short, four-helical domain first identified in the Plasmodium export proteins PHISTa and PHISTc has been extended to become this six-helical PRESAN domain identified in the P. falciparum-specific RESA-type (Ring-infected erythrocyte surface antigen) proteins in association with the DnaJ domain. Overall, at least 67 proteins have been detected in P. falciparum with …	IPR006526;IPR019111	N/A	Exported protein, PHISTa/b/c, conserved domain, Plasmodium;Plasmodium RESA, N-terminal	PF09687	N/A	N/A
PF3D7_1004100	#N/A	IPR011047	N/A	Quinoprotein alcohol dehydrogenase-like superfamily	N/A	SSF50998	N/A
PF3D7_1006700	Sjogren's syndrome/scleroderma autoantigen 1 (Autoantigen p27); This family consists of several Sjogren's syndrome/scleroderma autoantigen 1 (Autoantigen p27) sequences. It is thought that the potential association of anti-p27 with anti-centromere antibodies suggests that autoantigen p27 might play a role in mitosis.	IPR009563	N/A	Sjoegren syndrome/scleroderma autoantigen 1	PF06677	N/A	GO:0031410;GO:0005783;GO:0005789
PF3D7_1013300	Zinc peptidases M18, M20, M28, and M42; Zinc peptidases play vital roles in metabolic and signaling pathways throughout all kingdoms of life. This hierarchy contains zinc peptidases that correspond to the MH clan in the MEROPS database, which contains 4 families (M18, M20, M28, M42). The peptidase M20 family includes carboxypeptidases such as the glutamate carboxypeptidase from Pseudomonas, the t…	IPR016574	N/A	Nicalin	N/A	N/A	GO:0016021;GO:0016020
PF3D7_1014800	EF-hand domain pair; EF-hand domain pair.	IPR011992;IPR025663	N/A	EF-hand domain pair;A-kinase anchor protein 28kDa	PF14469	SSF47473	GO:0005634
PF3D7_1016500	Plasmodium RESA N-terminal; The short, four-helical domain first identified in the Plasmodium export proteins PHISTa and PHISTc has been extended to become this six-helical PRESAN domain identified in the P. falciparum-specific RESA-type (Ring-infected erythrocyte surface antigen) proteins in association with the DnaJ domain. Overall, at least 67 proteins have been detected in P. falciparum with …	IPR006526;IPR019111	N/A	Exported protein, PHISTa/b/c, conserved domain, Plasmodium;Plasmodium RESA, N-terminal	PF09687	N/A	N/A
PF3D7_1016600	Plasmodium RESA N-terminal; The short, four-helical domain first identified in the Plasmodium export proteins PHISTa and PHISTc has been extended to become this six-helical PRESAN domain identified in the P. falciparum-specific RESA-type (Ring-infected erythrocyte surface antigen) proteins in association with the DnaJ domain. Overall, at least 67 proteins have been detected in P. falciparum with …	IPR006526;IPR019111	N/A	Exported protein, PHISTa/b/c, conserved domain, Plasmodium;Plasmodium RESA, N-terminal	PF09687	N/A	N/A
PF3D7_1016700	Plasmodium RESA N-terminal; The short, four-helical domain first identified in the Plasmodium export proteins PHISTa and PHISTc has been extended to become this six-helical PRESAN domain identified in the P. falciparum-specific RESA-type (Ring-infected erythrocyte surface antigen) proteins in association with the DnaJ domain. Overall, at least 67 proteins have been detected in P. falciparum with …	IPR006526;IPR019111	N/A	Exported protein, PHISTa/b/c, conserved domain, Plasmodium;Plasmodium RESA, N-terminal	PF09687	N/A	N/A
PF3D7_1016800	Plasmodium RESA N-terminal; The short, four-helical domain first identified in the Plasmodium export proteins PHISTa and PHISTc has been extended to become this six-helical PRESAN domain identified in the P. falciparum-specific RESA-type (Ring-infected erythrocyte surface antigen) proteins in association with the DnaJ domain. Overall, at least 67 proteins have been detected in P. falciparum with …	IPR006526;IPR019111	N/A	Exported protein, PHISTa/b/c, conserved domain, Plasmodium;Plasmodium RESA, N-terminal	PF09687	N/A	GO:0016020
PF3D7_1017600	Inhibitor of growth (ING) domain family; The Inhibitor of growth (ING) family includes a group of tumor suppressors, ING1-5, which act as readers and writers of the histone epigenetic code, affecting DNA damage response, chromatin remodeling, cellular senescence, differentiation, cell cycle regulation, and apoptosis. They may have a general role in mediating the cellular response to genotoxic str…	IPR024610	SM01408	Inhibitor of growth protein, N-terminal histone-binding	N/A	N/A	N/A
PF3D7_1022200	#N/A	IPR036259;IPR039309	N/A	MFS transporter superfamily;Biopterin transporter family	N/A	SSF103473	GO:0016021
PF3D7_1025500	Ring-infected erythrocyte surface antigen; Provisional	IPR040163;IPR041228	N/A	RP1/RP1L1/DCX;Dynein heavy chain, C-terminal domain	PF18199	SSF69349	GO:0005929;GO:0005737;GO:0030286;GO:0016021;GO:0016020;GO:0005874
PF3D7_1104300	#N/A	IPR027267	N/A	AH/BAR domain superfamily	N/A	SSF103657	N/A
PF3D7_1107200	Fungal domain of unknown function (DUF1712); The function of this family of proteins is unknown.	IPR013176;IPR043987	N/A	Vacuolar fusion protein Ccz1;CCZ1/INTU/HSP4, first Longin domain	PF19031	N/A	GO:0035658
PF3D7_1107600	Chromosome segregation ATPase [Cell cycle control, cell division, chromosome partitioning]; Chromosome segregation ATPases [Cell division and chromosome partitioning].	IPR037386	N/A	Coiled-coil domain-containing protein 40	N/A	N/A	N/A
PF3D7_1110100	C2 domain; The C2 domain was first identified in PKC. C2 domains fold into an 8-standed beta-sandwich that can adopt 2 structural arrangements: Type I and Type II, distinguished by a circular permutation involving their N- and C-terminal beta strands. Many C2 domains are Ca2+-dependent membrane-targeting modules that bind a wide variety of substances including bind phospholipids, inositol polypho…	IPR000008	N/A	C2 domain	PF00168	SSF49562	GO:0016021;GO:0005886
PF3D7_1110800	#N/A	IPR000048	SM00015	IQ motif, EF-hand binding site	PF00612	N/A	N/A
PF3D7_1111200	FF domain; This domain has been predicted to be involved in protein-protein interaction. This domain was recently shown to bind the hyperphosphorylated C-terminal repeat domain of RNA polymerase II, confirming its role in protein-protein interactions.	IPR002713;IPR036517;IPR039726	N/A	FF domain;FF domain superfamily;Pre-mRNA-processing factor Prp40	PF01846	SSF81698	N/A
PF3D7_1112100	Protein Kinases, catalytic domain; The protein kinase superfamily is mainly composed of the catalytic domains of serine/threonine-specific and tyrosine-specific protein kinases. It also includes RIO kinases, which are atypical serine protein kinases, aminoglycoside phosphotransferases, and choline kinases. These proteins catalyze the transfer of the gamma-phosphoryl group from ATP to hydroxyl gro…	IPR008271;IPR011009;IPR015661	N/A	Serine/threonine-protein kinase, active site;Protein kinase-like domain superfamily;Mitotic spindle checkpoint protein Bub1/Mad3	N/A	SSF56112	GO:0005737;GO:0016021;GO:0016020;GO:0005634
PF3D7_1112700	Ring-infected erythrocyte surface antigen; Provisional	IPR016024	N/A	Armadillo-type fold	N/A	SSF48371	N/A
PF3D7_1119700	CCAAT-binding transcription factor (CBF-B/NF-YA) subunit B; CCAAT-binding transcription factor (CBF-B/NF-YA) subunit B.	IPR001289	N/A	Nuclear transcription factor Y subunit A	PF02045	N/A	GO:0005634
PF3D7_1123000	#N/A	IPR001005;IPR009057	SM00717	SANT/Myb domain;Homeobox-like domain superfamily	N/A	SSF46689	N/A
PF3D7_1129300	#N/A	IPR029058	N/A	Alpha/Beta hydrolase fold	N/A	SSF53474	N/A
PF3D7_1129800	#N/A	IPR035426	N/A	Gemin2/Brr1	PF04938	N/A	GO:0005737;GO:0016020
PF3D7_1132400	Sec24-related protein; Provisional	IPR009262	N/A	Solute carrier family 35 member SLC35F1/F2/F6	PF06027	SSF103481	GO:0016021
PF3D7_1133100	Nop14-like family; Emg1 and Nop14 are novel proteins whose interaction is required for the maturation of the 18S rRNA and for 40S ribosome production.	IPR026704	N/A	Katanin-interacting protein	N/A	N/A	GO:0016020;GO:0005634
PF3D7_1135500	#N/A	IPR035979	N/A	RNA-binding domain superfamily	N/A	SSF54928	N/A
PF3D7_1138300	#N/A	IPR039632	N/A	Transmembrane protein 42	N/A	SSF103481	GO:0016021
PF3D7_1142100	DnaJ molecular chaperone homology domain; DnaJ molecular chaperone homology domain.	IPR001623;IPR011990;IPR036869	SM00271	DnaJ domain;Tetratricopeptide-like helical domain superfamily;Chaperone J-domain superfamily	N/A	SSF46565;SSF48452	N/A
PF3D7_1143500	Alpha-tubulin suppressor and related RCC1 domain-containing proteins [Cell cycle control, cell division, chromosome partitioning, Cytoskeleton]; Alpha-tubulin suppressor and related RCC1 domain-containing proteins [Cell division and chromosome partitioning / Cytoskeleton].	IPR000408;IPR009091	N/A	Regulator of chromosome condensation, RCC1;Regulator of chromosome condensation 1/beta-lactamase-inhibitor protein II	PF13540	SSF50985	GO:0005737;GO:0005634
PF3D7_1144800	UDP-3-O-[3-hydroxymyristoyl] glucosamine N-acyltransferase [Cell wall/membrane/envelope biogenesis]; UDP-3-O-[3-hydroxymyristoyl].	IPR011004;IPR018357	N/A	Trimeric LpxA-like superfamily;Hexapeptide transferase, conserved site	N/A	SSF51161	N/A
PF3D7_1147300	reticulocyte binding/rhoptry protein; This model represents a group of paralogous families in plasmodium species alternately annotated as reticulocyte binding protein, 235-kDa family protein and rhoptry protein. Rhoptry protein is localized on the cell surface and is extremely large (although apparently lacking in repeat structure) and is important for the process of invasion of the RBCs by the p…	IPR029063	N/A	S-adenosyl-L-methionine-dependent methyltransferase	N/A	SSF53335	N/A
PF3D7_1147400	cytochrome c oxidase subunit II; Provisional	IPR036257	N/A	Cytochrome C oxidase subunit II, transmembrane domain superfamily	N/A	SSF81464	GO:0016021
PF3D7_1148700	Plasmodium RESA N-terminal; The short, four-helical domain first identified in the Plasmodium export proteins PHISTa and PHISTc has been extended to become this six-helical PRESAN domain identified in the P. falciparum-specific RESA-type (Ring-infected erythrocyte surface antigen) proteins in association with the DnaJ domain. Overall, at least 67 proteins have been detected in P. falciparum with …	IPR019111	N/A	Plasmodium RESA, N-terminal	PF09687	N/A	N/A
PF3D7_1200900	Plasmodium RESA N-terminal; The short, four-helical domain first identified in the Plasmodium export proteins PHISTa and PHISTc has been extended to become this six-helical PRESAN domain identified in the P. falciparum-specific RESA-type (Ring-infected erythrocyte surface antigen) proteins in association with the DnaJ domain. Overall, at least 67 proteins have been detected in P. falciparum with …	IPR006526;IPR019111	N/A	Exported protein, PHISTa/b/c, conserved domain, Plasmodium;Plasmodium RESA, N-terminal	PF09687	N/A	N/A
PF3D7_1201000	Plasmodium RESA N-terminal; The short, four-helical domain first identified in the Plasmodium export proteins PHISTa and PHISTc has been extended to become this six-helical PRESAN domain identified in the P. falciparum-specific RESA-type (Ring-infected erythrocyte surface antigen) proteins in association with the DnaJ domain. Overall, at least 67 proteins have been detected in P. falciparum with …	IPR019111	N/A	Plasmodium RESA, N-terminal	PF09687	N/A	N/A
PF3D7_1201200	Plasmodium RESA N-terminal; The short, four-helical domain first identified in the Plasmodium export proteins PHISTa and PHISTc has been extended to become this six-helical PRESAN domain identified in the P. falciparum-specific RESA-type (Ring-infected erythrocyte surface antigen) proteins in association with the DnaJ domain. Overall, at least 67 proteins have been detected in P. falciparum with …	IPR006526;IPR019111	N/A	Exported protein, PHISTa/b/c, conserved domain, Plasmodium;Plasmodium RESA, N-terminal	PF09687	N/A	GO:0016020
PF3D7_1204200	#N/A	IPR027417	N/A	P-loop containing nucleoside triphosphate hydrolase	N/A	SSF52540	GO:0009317
PF3D7_1204500	#N/A	IPR019188	N/A	Small nuclear RNA activating complex (SNAPc), subunit SNAP43	PF09808	N/A	N/A
PF3D7_1208500	#N/A	IPR027417	N/A	P-loop containing nucleoside triphosphate hydrolase	N/A	SSF52540	GO:0016020
PF3D7_1208700	Domain of unknown function (DUF4460); This domain family is found in eukaryotes, and is typically between 103 and 119 amino acids in length. There is a conserved HPD sequence motif. There are two completely conserved residues (N and F) that may be functionally important.	IPR027986;IPR028031	N/A	T-cell activation inhibitor, mitochondrial;Domain of unknown function DUF4460	PF14687	N/A	N/A
PF3D7_1221300	phosphodiesterase; Provisional	IPR011992	N/A	EF-hand domain pair	N/A	SSF47473	GO:0016020
PF3D7_1221800	#N/A	IPR008974	N/A	TRAF-like	N/A	SSF49599	N/A
PF3D7_1223500	Zinc-finger of RNA-polymerase I-specific TFIIB, Rrn7; This is the zinc-finger at the start of transcription-binding factor that associates strongly with both Rrn6 and Rrn7 to form a complex which itself binds the TATA-binding protein and is required for transcription by the core domain of the RNA PolI promoter.	IPR017241	N/A	Toll-like receptor	N/A	N/A	GO:0005737;GO:0016021
PF3D7_1225300	PIN (PilT N terminus) domain: Superfamily; The PIN (PilT N terminus) domain belongs to a large nuclease superfamily, and were originally named for their sequence similarity to the N-terminal domain of an annotated pili biogenesis protein, PilT, a domain fusion between a PIN-domain and a PilT ATPase domain. The structural properties of the PIN domain indicate its active center, consisting of three…	IPR006984	N/A	rRNA-processing protein Fcf1/Utp23	PF04900	N/A	GO:0032040
PF3D7_1227400	Nucleotidyltransferase (NT) domain of poly(A) polymerases and terminal uridylyl transferases; Poly(A) polymerases (PAPs) catalyze mRNA poly(A) tail synthesis, and terminal uridylyl transferases (TUTases) uridylate RNA. PAPs in this subgroup include human PAP alpha, mouse testis-specific cytoplasmic PAP beta, human nuclear PAP gamma, Saccharomyces cerevisiae PAP1, TRF4 and-5, Schizosaccharomyces p…	IPR043519	N/A	Nucleotidyltransferase superfamily	N/A	SSF81301;SSF81631	GO:0005634
PF3D7_1229900	#N/A	IPR033551	N/A	Dynein regulatory complex subunit 7	N/A	N/A	GO:0016020
PF3D7_1231300	pneumococcal surface protein A; The pneumococcal surface protein proteins, found in Streptococcus pneumoniae, are repetitive, with patterns of localized high sequence identity across pairs of proteins given different specific names that recombination may be presumed. This protein, PspA, has an N-terminal region that lacks a cross-wall-targeting YSIRK type extended signal peptide, in contrast to t…	IPR008979;IPR016024	N/A	Galactose-binding-like domain superfamily;Armadillo-type fold	N/A	SSF48371;SSF49785	GO:0005622;GO:0005634
PF3D7_1233100	#N/A	IPR013865	N/A	Protein FAM32A	PF08555	N/A	N/A
PF3D7_1236200	Protein involved in vacuole import and degradation [Intracellular trafficking and secretion]; Protein involved in vacuole import and degradation [Intracellular trafficking and secretion].	IPR036322	N/A	WD40-repeat-containing domain superfamily	N/A	SSF50978	GO:0005737
PF3D7_1236500	Alpha-crystallin domain (ACD) of alpha-crystallin-type small(s) heat shock proteins (Hsps). sHsps are small stress induced proteins with monomeric masses between 12 -43 kDa, whose common feature is the Alpha-crystallin domain (ACD). sHsps are generally active as large oligomers consisting of multiple subunits, and are believed to be ATP-independent chaperones that prevent aggregation and are impo…	IPR008978	N/A	HSP20-like chaperone	N/A	SSF49764	N/A
PF3D7_1237200	#N/A	IPR005037;IPR016024	N/A	Pre-mRNA-splicing factor 38;Armadillo-type fold	N/A	SSF48371	GO:0016021;GO:0016020;GO:0005634
PF3D7_1238400	#N/A	IPR009991	N/A	Dynactin subunit 3	PF07426	N/A	GO:0005869
PF3D7_1239300	PHD finger superfamily; The PHD finger superfamily includes a canonical plant homeodomain (PHD) finger typically characterized as Cys4HisCys3, and a non-canonical extended PHD finger, characterized as Cys2HisCys5HisCys2His. Variations include the RAG2 PHD finger characterized by Cys3His2Cys2His and the PHD finger 5 found in nuclear receptor-binding SET domain-containing proteins characterized by …	IPR019786	N/A	Zinc finger, PHD-type, conserved site	N/A	N/A	GO:0005737;GO:0005634
PF3D7_1244700	#N/A	IPR026766	N/A	Protein FAM133	N/A	N/A	GO:0005634
PF3D7_1246700	Pyridoxamine 5'-phosphate oxidase like; This domain, approximately 140 residues in length, is mainly found in general stress proteins in various Xanthomonas species. It is composed of a six-stranded antiparallel beta-barrel flanked by five alpha-helices and can bind to FMN and FAD, suggesting that it may help the bacteria to react against the oxidative stress induced by the defense mechanisms of …	IPR038725	N/A	General stress protein, FMN-binding split barrel domain	PF16242	SSF50475	GO:0005737;GO:0005622;GO:0016020
PF3D7_1248600	Phosphatidylinositol-glycan biosynthesis class S protein; PIG-S is one of several key, core, components of the glycosylphosphatidylinositol (GPI) trans-amidase complex that mediates GPI anchoring in the endoplasmic reticulum. Anchoring occurs when a protein's C-terminal GPI attachment signal peptide is replaced with a pre-assembled GPI. Mammalian GPITransamidase consists of at least five componen…	IPR019540	N/A	Phosphatidylinositol-glycan biosynthesis class S protein	PF10510	N/A	GO:0042765;GO:0016020
PF3D7_1249100	THUMP domain, predicted to bind RNA; The THUMP domain is named after THioUridine synthases, RNA Methyltransferases and Pseudo-uridine synthases. It is predicted to be an RNA-binding domain and probably functions by delivering a variety of RNA modification enzymes to their targets.	IPR040183	N/A	THUMP domain-containing protein 1-like	N/A	SSF143437	GO:0005737
PF3D7_1252700	Plasmodium RESA N-terminal; The short, four-helical domain first identified in the Plasmodium export proteins PHISTa and PHISTc has been extended to become this six-helical PRESAN domain identified in the P. falciparum-specific RESA-type (Ring-infected erythrocyte surface antigen) proteins in association with the DnaJ domain. Overall, at least 67 proteins have been detected in P. falciparum with …	IPR006526;IPR019111	N/A	Exported protein, PHISTa/b/c, conserved domain, Plasmodium;Plasmodium RESA, N-terminal	PF09687	N/A	N/A
PF3D7_1252800	Plasmodium RESA N-terminal; The short, four-helical domain first identified in the Plasmodium export proteins PHISTa and PHISTc has been extended to become this six-helical PRESAN domain identified in the P. falciparum-specific RESA-type (Ring-infected erythrocyte surface antigen) proteins in association with the DnaJ domain. Overall, at least 67 proteins have been detected in P. falciparum with …	IPR019111	N/A	Plasmodium RESA, N-terminal	PF09687	N/A	N/A
PF3D7_1253100	Plasmodium falciparum uncharacterized domain TIGR01639; This model represents a conserved sequence region of about 60 amino acids found in over 40 predicted proteins of Plasmodium falciparum. It is not found elsewhere, including closely related species such as Plasmodium yoelii. No member of this family is characterized.	IPR006526;IPR019111	N/A	Exported protein, PHISTa/b/c, conserved domain, Plasmodium;Plasmodium RESA, N-terminal	PF09687	N/A	GO:0016021;GO:0016020
PF3D7_1253800	Plasmodium RESA N-terminal; The short, four-helical domain first identified in the Plasmodium export proteins PHISTa and PHISTc has been extended to become this six-helical PRESAN domain identified in the P. falciparum-specific RESA-type (Ring-infected erythrocyte surface antigen) proteins in association with the DnaJ domain. Overall, at least 67 proteins have been detected in P. falciparum with …	IPR006526;IPR019111	N/A	Exported protein, PHISTa/b/c, conserved domain, Plasmodium;Plasmodium RESA, N-terminal	PF09687	N/A	N/A
PF3D7_1301500	Plasmodium RESA N-terminal; The short, four-helical domain first identified in the Plasmodium export proteins PHISTa and PHISTc has been extended to become this six-helical PRESAN domain identified in the P. falciparum-specific RESA-type (Ring-infected erythrocyte surface antigen) proteins in association with the DnaJ domain. Overall, at least 67 proteins have been detected in P. falciparum with …	IPR006526;IPR019111	N/A	Exported protein, PHISTa/b/c, conserved domain, Plasmodium;Plasmodium RESA, N-terminal	PF09687	N/A	GO:0016021
PF3D7_1303300	#N/A	IPR011053;IPR039169	N/A	Single hybrid motif;Protein Abitram	N/A	SSF51230	GO:0005960
PF3D7_1303800	Protein Kinases, catalytic domain; The protein kinase superfamily is mainly composed of the catalytic domains of serine/threonine-specific and tyrosine-specific protein kinases. It also includes RIO kinases, which are atypical serine protein kinases, aminoglycoside phosphotransferases, and choline kinases. These proteins catalyze the transfer of the gamma-phosphoryl group from ATP to hydroxyl gro…	IPR011009;IPR016024	N/A	Protein kinase-like domain superfamily;Armadillo-type fold	N/A	SSF48371;SSF56112	GO:0005694;GO:0016021
PF3D7_1306200	#N/A	IPR029058	N/A	Alpha/Beta hydrolase fold	N/A	SSF53474	GO:0005737
PF3D7_1308500	2-phosphoglycerate kinase [Carbohydrate transport and metabolism]; 2-phosphoglycerate kinase [Carbohydrate transport and metabolism].	IPR027417	N/A	P-loop containing nucleoside triphosphate hydrolase	N/A	SSF52540	N/A
PF3D7_1309800	#N/A	IPR009057	N/A	Homeobox-like domain superfamily	N/A	SSF46689	N/A
PF3D7_1309900	#N/A	IPR005631;IPR036714	N/A	Flavinator of succinate dehydrogenase;Flavinator of succinate dehydrogenase superfamily	PF03937	SSF109910	N/A
PF3D7_1312700	#N/A	IPR017996	N/A	Major royal jelly protein/protein yellow	N/A	N/A	N/A
PF3D7_1313500	#N/A	IPR029365	N/A	TMEM238 protein	N/A	N/A	GO:0005576;GO:0016021;GO:0016020
PF3D7_1313800	#N/A	IPR016024	N/A	Armadillo-type fold	N/A	SSF48371	GO:0016021;GO:0005634
PF3D7_1316700	#N/A	IPR013320	N/A	Concanavalin A-like lectin/glucanase domain superfamily	N/A	SSF49899	N/A
PF3D7_1316900	#N/A	IPR024943	N/A	Enhancer of polycomb protein	N/A	N/A	GO:0035267;GO:0032777
PF3D7_1317300	RNA recognition motif; RNA recognition motif.	IPR035979	N/A	RNA-binding domain superfamily	N/A	SSF54928	GO:0005737
PF3D7_1318600	#N/A	IPR013766;IPR036249	N/A	Thioredoxin domain;Thioredoxin-like superfamily	PF00085	SSF52833	N/A
PF3D7_1319200	#N/A	IPR011714;IPR011990	N/A	Seven residue repeat;Tetratricopeptide-like helical domain superfamily	PF07709	SSF48452;SSF58104	GO:0005737;GO:0016021;GO:0016020
PF3D7_1324100	#N/A	IPR036915	N/A	Cyclin-like superfamily	N/A	SSF47954	GO:0005737;GO:0016021
PF3D7_1325500	PUA RNA binding domain; The PUA (PseudoUridine synthase and Archaeosine transglycosylase) domain was detected in archaeal and eukaryotic pseudouridine synthases, archaeal archaeosine synthases, a family of predicted ATPases that may be involved in RNA modification, and a family of predicted archaeal and bacterial rRNA methylases. Additionally, the PUA domain was detected in a family of eukaryotic…	IPR015947;IPR029063;IPR041532	N/A	PUA-like superfamily;S-adenosyl-L-methionine-dependent methyltransferase;RlmI, PUA-like domain	PF17785	SSF53335;SSF88697	N/A
PF3D7_1326700	#N/A	IPR035985	N/A	Ubiquitin-activating enzyme	N/A	SSF69572	GO:0005576;GO:0016020
PF3D7_1327100	Galactose binding lectin domain; Galactose binding lectin domain.	IPR000922	N/A	D-galactoside/L-rhamnose binding SUEL lectin domain	PF02140	N/A	GO:0016021
PF3D7_1331500	Bacterial Ig-like domain; Presumed domain found as tandem repeats of high sequence identity in bacterial cell surface proteins.	IPR026085	N/A	Activating transcription factor 7-interacting protein	N/A	N/A	GO:0005576;GO:0016021;GO:0016020
PF3D7_1333900	AAA domain; This family of domains contain a P-loop motif that is characteristic of the AAA superfamily. Many of the proteins in this family are conjugative transfer proteins.	IPR027351;IPR027417;IPR041679	N/A	(+) RNA virus helicase core domain;P-loop containing nucleoside triphosphate hydrolase;DNA2/NAM7 helicase-like, C-terminal	PF01443;PF13087	SSF52540	GO:0005737;GO:0016021;GO:0016020
PF3D7_1334100	#N/A	IPR016527;IPR027417	N/A	Origin recognition complex subunit 4;P-loop containing nucleoside triphosphate hydrolase	N/A	SSF52540	GO:0005634;GO:0000808
PF3D7_1338500	#N/A	IPR027417	N/A	P-loop containing nucleoside triphosphate hydrolase	N/A	SSF52540	N/A
PF3D7_1340500	Inner centromere protein, ARK binding region; This region of the inner centromere protein has been found to be necessary and sufficient for binding to aurora-related kinase. This interaction has been implicated in the coordination of chromosome segregation with cell division in yeast.	IPR005635	N/A	Inner centromere protein, ARK-binding domain	PF03941	N/A	GO:0005737;GO:0005634;GO:0005819
PF3D7_1343800	N-terminal region of Chorein or VPS13; Although mutations in the full-length vacuolar protein sorting 13A (VPS13A) protein in vertebrates lead to the disease of chorea-acanthocytosis, the exact function of any of the regions within the protein is not yet known. This region is the proposed leucine zipper at the N-terminus. The full-length protein is a transmembrane protein with a presumed role in …	IPR026847;IPR026854;IPR031645	N/A	Vacuolar protein sorting-associated protein 13;Vacuolar protein sorting-associated protein 13-like, N-terminal domain;Vacuolar protein sorting-associated protein 13, C-terminal	PF12624;PF16909	N/A	GO:0016021
PF3D7_1347400	seven-transmembrane G protein-coupled receptor superfamily; This hierarchical evolutionary model represents the seven-transmembrane (7TM) receptors, often referred to as G protein-coupled receptors (GPCRs), which transmit physiological signals from the outside of the cell to the inside via G proteins. GPCRs constitute the largest known superfamily of transmembrane receptors across the three kingd…	IPR019013	N/A	Vacuolar ATPase assembly integral membrane protein Vma21	N/A	N/A	GO:0031410;GO:0016021;GO:0005886
PF3D7_1351100	Eukaryotic protein of unknown function (DUF866); This family consists of a number of hypothetical eukaryotic proteins of unknown function with an average length of around 165 residues.	IPR008584	N/A	CXXC motif containing zinc binding protein, eukaryotic	PF05907	SSF141678	N/A
PF3D7_1351200	Alpha amylase catalytic domain family; The Alpha-amylase family comprises the largest family of glycoside hydrolases (GH), with the majority of enzymes acting on starch, glycogen, and related oligo- and polysaccharides. These proteins catalyze the transformation of alpha-1,4 and alpha-1,6 glucosidic linkages with retention of the anomeric center. The protein is described as having 3 domains: A, B…	IPR001944;IPR017853;IPR031330	N/A	Glycoside hydrolase, family 35;Glycoside hydrolase superfamily;Glycoside hydrolase 35, catalytic domain	PF01301	SSF51445	GO:0016021
PF3D7_1351300	#N/A	IPR022127	N/A	Store-operated calcium entry regulator STIMATE/YPL162C	PF12400	N/A	GO:0016021
PF3D7_1351800	Protein Disulfide Oxidoreductases and Other Proteins with a Thioredoxin fold; The thioredoxin (TRX)-like superfamily is a large, diverse group of proteins containing a TRX fold. Many members contain a classic TRX domain with a redox active CXXC motif. They function as protein disulfide oxidoreductases (PDOs), altering the redox state of target proteins via the reversible oxidation of their active…	IPR036249	N/A	Thioredoxin-like superfamily	N/A	SSF52833	N/A
PF3D7_1351900	Mitotic checkpoint regulator, MAD2B-interacting; This family constitutes the major, conserved, portion of PRCC proteins. In humans this family interacts with MAD2B, the mitotic checkpoint protein. In Schizosaccharomyces pombe this protein is part of the Cwf-complex that is known to be involved in pre-mRNA splicing.	IPR018800	N/A	Proline-rich protein PRCC	PF10253	N/A	GO:0016021
PF3D7_1357600	#N/A	IPR042776	N/A	54S ribosomal protein L44, mitochondrial	N/A	N/A	GO:0005737
PF3D7_1359000	#N/A	IPR010301	N/A	Nucleolar, Nop52	N/A	N/A	GO:0016021;GO:0005634;GO:0030688
PF3D7_1364400	#N/A	IPR036915	N/A	Cyclin-like superfamily	N/A	SSF47954	GO:0005576;GO:0016021;GO:0016020
PF3D7_1367400	#N/A	IPR040000	N/A	Nucleolar protein 9	N/A	N/A	GO:0016020
PF3D7_1368300	#N/A	IPR011513	N/A	Non-structural maintenance of chromosomes element 1	N/A	N/A	GO:0030915;GO:0005634
PF3D7_1369500	#N/A	IPR016024;IPR027159	N/A	Armadillo-type fold;Nuclear cap-binding protein subunit 1	N/A	SSF48371	GO:0005576;GO:0005846
PF3D7_1372000	Plasmodium RESA N-terminal; The short, four-helical domain first identified in the Plasmodium export proteins PHISTa and PHISTc has been extended to become this six-helical PRESAN domain identified in the P. falciparum-specific RESA-type (Ring-infected erythrocyte surface antigen) proteins in association with the DnaJ domain. Overall, at least 67 proteins have been detected in P. falciparum with …	IPR006526;IPR019111	N/A	Exported protein, PHISTa/b/c, conserved domain, Plasmodium;Plasmodium RESA, N-terminal	PF09687	N/A	GO:0016021
PF3D7_1372100	Plasmodium RESA N-terminal; The short, four-helical domain first identified in the Plasmodium export proteins PHISTa and PHISTc has been extended to become this six-helical PRESAN domain identified in the P. falciparum-specific RESA-type (Ring-infected erythrocyte surface antigen) proteins in association with the DnaJ domain. Overall, at least 67 proteins have been detected in P. falciparum with …	IPR019111	N/A	Plasmodium RESA, N-terminal	PF09687	N/A	GO:0016021;GO:0016020
PF3D7_1372300	Plasmodium RESA N-terminal; The short, four-helical domain first identified in the Plasmodium export proteins PHISTa and PHISTc has been extended to become this six-helical PRESAN domain identified in the P. falciparum-specific RESA-type (Ring-infected erythrocyte surface antigen) proteins in association with the DnaJ domain. Overall, at least 67 proteins have been detected in P. falciparum with …	IPR006526;IPR019111	N/A	Exported protein, PHISTa/b/c, conserved domain, Plasmodium;Plasmodium RESA, N-terminal	PF09687	N/A	N/A
PF3D7_1401600	Plasmodium RESA N-terminal; The short, four-helical domain first identified in the Plasmodium export proteins PHISTa and PHISTc has been extended to become this six-helical PRESAN domain identified in the P. falciparum-specific RESA-type (Ring-infected erythrocyte surface antigen) proteins in association with the DnaJ domain. Overall, at least 67 proteins have been detected in P. falciparum with …	IPR006526;IPR019111	N/A	Exported protein, PHISTa/b/c, conserved domain, Plasmodium;Plasmodium RESA, N-terminal	PF09687	N/A	GO:0005737;GO:0016021
PF3D7_1402000	Inorganic pyrophosphatase/exopolyphosphatase [Energy production and conversion, Inorganic ion transport and metabolism]; Inorganic pyrophosphatase/exopolyphosphatase [Energy production and conversion].	IPR001667;IPR004097;IPR038763	N/A	DDH domain;DHHA2 domain;DHH phosphoesterase superfamily	PF01368;PF02833	SSF64182	GO:0005737
PF3D7_1403400	Sperm tail C-terminal domain; NYD-SP28 is expressed in a development-dependent manner, localized in spermatogenic cell cytoplams and human spermatozoa tail. It is post-translationally modified during sperm capacitation and ultimately contributes to the success of fertilisation. This short region is found at the very C-terminus of family members of family NYD-SP28, pfam14772.	IPR029440;IPR039750	N/A	Dynein regulatory complex protein 1, C-terminal;Dynein regulatory complex protein	PF14775	N/A	GO:0005858
PF3D7_1411500	ASF1 like histone chaperone; This family includes the yeast and human ASF1 protein. These proteins have histone chaperone activity. ASF1 participates in both the replication-dependent and replication-independent pathways. The structure three-dimensional has been determined as a a compact immunoglobulin-like beta sandwich fold topped by three helical linkers.	IPR016024	N/A	Armadillo-type fold	N/A	SSF48371	GO:0005737;GO:0005634;GO:0005681
PF3D7_1412400	Phosphatidylinositol phosphate kinase (PIPK) catalytic domain family; The Phosphatidylinositol phosphate kinase (PIPK) catalytic domain family includes phosphatidylinositol 5-phosphate 4-kinases (PIP5Ks) and similar proteins. PIP5Ks catalyze the phosphorylation of phosphatidylinositol phosphate on the fourth or fifth hydroxyl of the inositol ring, to form phosphatidylinositol bisphosphate. The fa…	IPR002498;IPR027409	SM00330	Phosphatidylinositol-4-phosphate 5-kinase, core;GroEL-like apical domain superfamily	N/A	SSF52029;SSF56104	GO:0016021
PF3D7_1413700	#N/A	IPR019138	N/A	De-etiolated protein 1, Det1	N/A	N/A	N/A
PF3D7_1417600	Domain of unknown function (DUF4670); This family of proteins is found in eukaryotes. Proteins in this family are typically between 373 and 763 amino acids in length.	IPR017241	N/A	Toll-like receptor	N/A	N/A	GO:0016021;GO:0005634
PF3D7_1420100	OST-HTH Associated domain; OHA occurs with OST-HTH.	IPR025677	N/A	OST-HTH associated domain	PF14418	N/A	N/A
PF3D7_1421100	#N/A	IPR016084	N/A	Haem oxygenase-like, multi-helical	N/A	SSF48613	N/A
PF3D7_1422600	#N/A	IPR016024	N/A	Armadillo-type fold	N/A	SSF48371	N/A
PF3D7_1423700	#N/A	IPR032710	N/A	NTF2-like domain superfamily	N/A	SSF54427	N/A
PF3D7_1425700	Endoplasmic reticulum-based factor for assembly of V-ATPase; The yeast vacuolar proton-translocating ATPase (V-ATPase) is the best characterized member of the V-ATPase family. A total of thirteen genes are required for encoding the subunits of the enzyme complex itself and an additional three for providing factors necessary for the assembly of the whole. Vma12 is one of these latter, all three of…	IPR021013	N/A	ATPase, vacuolar ER assembly factor, Vma12	N/A	N/A	GO:0005789;GO:0016021
PF3D7_1425900	#N/A	IPR007205;IPR016024;IPR039717	N/A	Protein HGH1 N-terminal;Armadillo-type fold;Protein Hgh1	PF04063	SSF48371	N/A
PF3D7_1427000	SurA N-terminal domain; This domain is found at the N-terminus of the chaperone SurA. It is a helical domain of unknown function. The C-terminus of the SurA protein folds back and forms part of this domain also but is not included in the current alignment.	IPR005215;IPR027304	N/A	Trigger factor;Trigger factor/SurA domain superfamily	N/A	SSF109998	GO:0005737;GO:0016021
PF3D7_1432300	Importin-beta N-terminal domain; Members of the importin-beta (karyopherin-beta) family can bind and transport cargo by themselves, or can form heterodimers with importin-alpha. As part of a heterodimer, importin-beta mediates interactions with the pore complex, while importin-alpha acts as an adaptor protein to bind the nuclear localisation signal (NLS) on the cargo through the classical NLS imp…	IPR001494;IPR016024	SM00913	Importin-beta, N-terminal domain;Armadillo-type fold	PF03810	SSF48371	N/A
PF3D7_1432600	Rad4 beta-hairpin domain 1; This short domain is found in the Rad4 protein. This domain binds to DNA.	IPR004583;IPR018326;IPR038765	SM01030	DNA repair protein Rad4;Rad4 beta-hairpin domain 1;Papain-like cysteine peptidase superfamily	PF10403	SSF54001	GO:0005634
PF3D7_1435900	#N/A	IPR021150	N/A	Ubiquinol-cytochrome c chaperone/UPF0174	PF03981	N/A	N/A
PF3D7_1437500	YrhK-like protein; The YrhK-like protein family includes the B. subtilis YrhK protein, which is functionally uncharacterized. Its expression is under the control of the motility sigma factor sigma-D. This domain family is found in bacteria, archaea and eukaryotes, and is approximately 60 amino acids in length.	IPR025424	N/A	YrhK domain	PF14145	N/A	GO:0016021;GO:0005886
PF3D7_1438600	Protein of unknown function (DUF410); This family of proteins is from Caenorhabditis elegans and has no known function. The protein has some GO references indicating that the protein has a positive regulation of growth rate and is involved in nematode larval development.	IPR007317	N/A	Golgi to ER traffic protein 4	PF04190	N/A	N/A
PF3D7_1441500	#N/A	IPR008614	N/A	Acidic fibroblast growth factor intracellular-binding protein	PF05427	N/A	GO:0016020
PF3D7_1442800	Translation elongation factor EF-Ts [Translation, ribosomal structure and biogenesis]; Translation elongation factor Ts [Translation, ribosomal structure and biogenesis].	IPR001816	N/A	Translation elongation factor EFTs/EF1B	N/A	N/A	GO:0005737;GO:0005622
PF3D7_1444100	Ring-infected erythrocyte surface antigen; Provisional	IPR033305	N/A	Hydrocephalus-inducing-like	N/A	N/A	N/A
PF3D7_1445500	Sas10/Utp3/C1D family; This family contains Utp3 and LCP5 which are components of the U3 ribonucleoprotein complex. It also includes the human C1D protein and Saccharomyces cerevisiae YHR081W (rrp47), an exosome-associated protein required for the 3' processing of stable RNAs, and Sas10 which has been identified as a regulator of chromatin silencing. This family also includes the human protein Ne…	IPR007146;IPR011082	N/A	Sas10/Utp3/C1D;Exosome-associated factor Rrp47/DNA strand repair C1D	PF04000	N/A	GO:0005737;GO:0000178;GO:0005634
PF3D7_1448500	Cytosine specific DNA methyltransferase replication foci domain; This domain is part of a cytosine specific DNA methyltransferase enzyme. It functions non-catalytically to target the protein towards replication foci. This allows the DNMT1 protein to methylate the correct residues. This domain targets DMAP1 and HDAC2 to the replication foci during the S phase of mitosis. They are thought to have s…	IPR022702	N/A	DNA (cytosine-5)-methyltransferase 1, replication foci domain	PF12047	SSF57997	GO:0005634
PF3D7_1450700	cwf21 domain found in fungal complexed with CEF1 protein 21 (CWC21) and similar proteins; This subfamily includes complexed with CEF1 protein 21 (CWC21) from budding yeast, complexed with cdc5 protein 21 (CWF21) from fission yeast, as well as their orthologs, serine/arginine repetitive matrix proteins (SRRM2 and SRRM3) from vertebrates. Both CWC21 and CWF21 are pre-mRNA-splicing factors that may …	IPR013170	SM01115	mRNA splicing factor Cwf21 domain	PF08312	N/A	N/A
PF3D7_1451000	P-loop containing Nucleoside Triphosphate Hydrolases; Members of the P-loop NTPase domain superfamily are characterized by a conserved nucleotide phosphate-binding motif, also referred to as the Walker A motif (GxxxxGK[S/T], where x is any residue), and the Walker B motif (hhhh[D/E], where h is a hydrophobic residue). The Walker A and B motifs bind the beta-gamma phosphate moiety of the bound nuc…	IPR006689;IPR027417	N/A	Small GTPase superfamily, ARF/SAR type;P-loop containing nucleoside triphosphate hydrolase	PF00025	SSF52540	GO:0005794;GO:0005622
PF3D7_1452600	C-terminal region of Mon2 protein; Mon2 proteins are found from fungi to plants, to human and is a scaffold protein involved in multiple aspects of endo membrane trafficking. This C-terminal region is essential for Mon2 activity.	IPR010301;IPR032629	N/A	Nucleolar, Nop52;Mon2, dimerisation and cyclophilin-binding domain	PF16213	N/A	GO:0005737;GO:0005634;GO:0030688
PF3D7_1456700	Karyopherin (importin) alpha [Intracellular trafficking and secretion]; Karyopherin (importin) alpha [Intracellular trafficking and secretion].	IPR016024	N/A	Armadillo-type fold	N/A	SSF48371	GO:0005737;GO:0005643;GO:0005634
PF3D7_1459600	Epsin N-Terminal Homology (ENTH)-like domain of AP-4 complex accessory subunit Tepsin and similar domains; This family is composed of proteins containing an ENTH-like domain including vertebrate AP-4 complex accessory subunit Tepsin and Arabidopsis thaliana VHS domain-containing protein At3g16270. Tepsin is also called ENTH Domain-containing protein 2 (ENTHD2), Epsin for AP-4, or Tetra-epsin. It …	IPR008942;IPR039273	N/A	ENTH/VHS;AP-4 complex accessory subunit Tepsin	N/A	SSF48464	N/A
PF3D7_1461000	elastin-binding protein EbpS; The elastin-binding protein EbpS is an adhesin described in Staphylococcus aureus, with orthologs found in many additional staphylococcal species. EbpS is a membrane protein that lacks an N-terminal signal peptide region, has extensive regions low-complexity sequence rich in Asn and Gln, and has a C-terminal LysM domain.	IPR003021	N/A	Rad1/Rec1/Rad17	PF02144	SSF55979	GO:0042025;GO:0016020;GO:0005634
PF3D7_1462500	CH-like domain in sperm protein; Spef is a region of sperm flagellar proteins. It probably exerts a role in spermatogenesis in that the protein is expressed predominantly in adult tissue. It is present in the tails of developing and epididymal sperm internal to the fibrous sheath and around the dense outer fibers of the sperm flagellum. The amino-terminal domain (residues 1-110) shows a possible …	IPR010441	N/A	CH-like domain in sperm protein	PF06294	N/A	N/A
PF3D7_1464800	#N/A	IPR039879	N/A	EF-hand calcium-binding domain-containing protein 10	N/A	N/A	N/A
PF3D7_1467700	Cytochrome oxidase c subunit VIb; Cytochrome c oxidase, a 13 sub-unit complex, EC:1.9.3.1 is the terminal oxidase in the mitochondrial electron transport chain. This family is composed of the potentially heme-binding subunit IVb of the oxidase.	IPR003213	N/A	Cytochrome c oxidase, subunit VIb	PF02297	N/A	GO:0005739
PF3D7_1468000	Protein of unknown function (DUF460); Archaeal protein of unknown function.	IPR036322	N/A	WD40-repeat-containing domain superfamily	N/A	SSF50978	N/A
PF3D7_1469100	#N/A	IPR023601	N/A	Golgi SNAP receptor complex, subunit 1	N/A	N/A	GO:0000139;GO:0005801;GO:0005737;GO:0016021
PF3D7_1470100	#N/A	IPR016024;IPR033162	N/A	Armadillo-type fold;Tubulin-folding cofactor D	N/A	SSF48371	GO:0016020
PF3D7_1470950	#N/A	IPR027877	N/A	Small integral membrane protein 15	PF15086	N/A	N/A
PF3D7_1471900	#N/A	IPR038765	N/A	Papain-like cysteine peptidase superfamily	N/A	SSF54001	GO:0005737;GO:0016021;GO:0016020
PF3D7_1473900	Nuclear fragile X mental retardation-interacting protein 1 (NUFIP1); Proteins in this family have been implicated in the assembly of the large subunit of the ribosome and in telomere maintenance. Some proteins in this family contain a CCCH zinc finger. This family contains a protein called human fragile X mental retardation-interacting protein 1, which is known to bind RNA and is phosphorylated u…	IPR019496	N/A	Nuclear fragile X mental retardation-interacting protein 1, conserved domain	PF10453	N/A	GO:0005622;GO:0005634
PF3D7_1475200	HrpA-like RNA helicase [Translation, ribosomal structure and biogenesis]; HrpA-like helicases [DNA replication, recombination, and repair].	IPR007502;IPR011709;IPR027417	SM00847	Helicase-associated domain;Domain of unknown function DUF1605;P-loop containing nucleoside triphosphate hydrolase	PF04408;PF07717	SSF52540	GO:0005634
PF3D7_1476200	Plasmodium RESA N-terminal; The short, four-helical domain first identified in the Plasmodium export proteins PHISTa and PHISTc has been extended to become this six-helical PRESAN domain identified in the P. falciparum-specific RESA-type (Ring-infected erythrocyte surface antigen) proteins in association with the DnaJ domain. Overall, at least 67 proteins have been detected in P. falciparum with …	IPR006526;IPR016024;IPR019111	N/A	Exported protein, PHISTa/b/c, conserved domain, Plasmodium;Armadillo-type fold;Plasmodium RESA, N-terminal	PF09687	SSF48371	GO:0016021
PF3D7_1476300	Plasmodium RESA N-terminal; The short, four-helical domain first identified in the Plasmodium export proteins PHISTa and PHISTc has been extended to become this six-helical PRESAN domain identified in the P. falciparum-specific RESA-type (Ring-infected erythrocyte surface antigen) proteins in association with the DnaJ domain. Overall, at least 67 proteins have been detected in P. falciparum with …	IPR019111	N/A	Plasmodium RESA, N-terminal	PF09687	N/A	GO:0016021
PF3D7_1477300	Plasmodium RESA N-terminal; The short, four-helical domain first identified in the Plasmodium export proteins PHISTa and PHISTc has been extended to become this six-helical PRESAN domain identified in the P. falciparum-specific RESA-type (Ring-infected erythrocyte surface antigen) proteins in association with the DnaJ domain. Overall, at least 67 proteins have been detected in P. falciparum with …	IPR006526;IPR019111	N/A	Exported protein, PHISTa/b/c, conserved domain, Plasmodium;Plasmodium RESA, N-terminal	PF09687	N/A	N/A
PF3D7_1477400	Plasmodium falciparum uncharacterized domain TIGR01639; This model represents a conserved sequence region of about 60 amino acids found in over 40 predicted proteins of Plasmodium falciparum. It is not found elsewhere, including closely related species such as Plasmodium yoelii. No member of this family is characterized.	IPR006526;IPR019111	N/A	Exported protein, PHISTa/b/c, conserved domain, Plasmodium;Plasmodium RESA, N-terminal	PF09687	N/A	GO:0016020
PF3D7_1477500	Plasmodium RESA N-terminal; The short, four-helical domain first identified in the Plasmodium export proteins PHISTa and PHISTc has been extended to become this six-helical PRESAN domain identified in the P. falciparum-specific RESA-type (Ring-infected erythrocyte surface antigen) proteins in association with the DnaJ domain. Overall, at least 67 proteins have been detected in P. falciparum with …	IPR019111	N/A	Plasmodium RESA, N-terminal	PF09687	N/A	GO:0016021;GO:0016020
PF3D7_1477700	Plasmodium falciparum uncharacterized domain TIGR01639; This model represents a conserved sequence region of about 60 amino acids found in over 40 predicted proteins of Plasmodium falciparum. It is not found elsewhere, including closely related species such as Plasmodium yoelii. No member of this family is characterized.	IPR006526;IPR019111	N/A	Exported protein, PHISTa/b/c, conserved domain, Plasmodium;Plasmodium RESA, N-terminal	PF09687	N/A	N/A
PF3D7_1478000	Plasmodium RESA N-terminal; The short, four-helical domain first identified in the Plasmodium export proteins PHISTa and PHISTc has been extended to become this six-helical PRESAN domain identified in the P. falciparum-specific RESA-type (Ring-infected erythrocyte surface antigen) proteins in association with the DnaJ domain. Overall, at least 67 proteins have been detected in P. falciparum with …	IPR006526;IPR019111	N/A	Exported protein, PHISTa/b/c, conserved domain, Plasmodium;Plasmodium RESA, N-terminal	PF09687	N/A	GO:0016020
PF3D7_1479200	Plasmodium RESA N-terminal; The short, four-helical domain first identified in the Plasmodium export proteins PHISTa and PHISTc has been extended to become this six-helical PRESAN domain identified in the P. falciparum-specific RESA-type (Ring-infected erythrocyte surface antigen) proteins in association with the DnaJ domain. Overall, at least 67 proteins have been detected in P. falciparum with …	IPR006526;IPR019111	N/A	Exported protein, PHISTa/b/c, conserved domain, Plasmodium;Plasmodium RESA, N-terminal	PF09687	N/A	N/A

## Sheet: Physiochemical_Characterization
Protein_Name	Molecular Weight	Isoelectric Point	GRAVY Index	Aliphatic Index
PF3D7_1477400	36153.1	6.4778	0.0382838	27.063
PF3D7_0621100	159359	7.1365	-0.754653	22.378
PF3D7_1448500	443073	8.694	-1.15886	19.708
PF3D7_1468000	238302	9.1492	-0.808749	23.957
PF3D7_1470100	295114	8.0444	-0.55599	24.409
PF3D7_0532200	27299.7	9.4464	-0.685841	19.469
PF3D7_1227400	139381	9.4593	-0.91587	22.099
PF3D7_1347400	16846.8	9.7012	-0.235971	30.935
PF3D7_1475200	115395	8.0736	-0.67513	23.829
PF3D7_1425700	42823.8	8.3774	-0.889972	21.727
PF3D7_1402000	59309.7	6.3941	-0.218474	26.506
PF3D7_1014800	100746	6.7783	-0.827818	22.782
PF3D7_1471900	256342	9.7254	-1.00268	21.664
PF3D7_0208100	211887	9.1538	-0.933818	22.023
PF3D7_0424000	40867	4.5616	-1.00807	21.037
PF3D7_0322600	162249	7.5145	-1.06837	20.341
PF3D7_0831000	51020.7	8.7344	-0.649061	21.127
PF3D7_1221300	84217.8	9.5361	-0.829677	23.629
PF3D7_0526600	525293	4.8536	-0.736516	24.646
PF3D7_0918400	205672	8.6784	-0.492209	24.128
PF3D7_1367400	125200	8.4192	-0.749904	23.04
PF3D7_0203800	63492.2	9.0802	-0.404428	26.753
PF3D7_1312700	66946.7	6.6957	-0.910676	24.911
PF3D7_0902900	11775.7	9.7954	0.0294118	31.373
PF3D7_1132400	173825	9.4313	-1.0193	19.781
PF3D7_0617300	16323.9	9.3929	-0.45036	23.741
PF3D7_0504800	672022	7.4986	-0.869835	21.83
PF3D7_0727900	230435	8.2484	-0.723505	21.477
PF3D7_1006700	45623.9	7.415	-1.27833	19.06
PF3D7_1016700	98792.5	7.3496	-1.29265	14.819
PF3D7_1411500	113512	9.4374	-0.83453	24.287
PF3D7_1229900	84072	8.9586	-0.636377	23.623
PF3D7_0912000	188686	9.4745	-0.781378	23.406
PF3D7_0913400	19220.4	9.0572	-0.219048	32.738
PF3D7_0107900	33185.9	10.3728	-0.570545	27.273
PF3D7_1470950	11078	9.8468	-0.535165	23.077
PF3D7_1200900	46247.4	7.4068	-0.874151	19.843
PF3D7_1364400	386330	8.7786	-0.83415	23.185
PF3D7_1249100	44833	7.8552	-1.05893	20.153
PF3D7_1372100	73020.6	4.8484	-0.84532	23.645
PF3D7_1432600	143996	9.208	-0.960335	21.506
PF3D7_1111200	72525.5	6.2869	-1.27475	19.865
PF3D7_0219800	38539.6	10.4774	-0.860815	21.317
PF3D7_1401600	55827	6.5124	-0.824268	21.967
PF3D7_0614900	130934	10.2237	-0.376186	27.281
PF3D7_1309800	37334.9	9.2582	-0.901639	18.689
PF3D7_1469100	31373	9.9193	-0.816538	22.308
PF3D7_0821000	60543	9.3808	-0.377432	26.265
PF3D7_0803600	190847	8.75	-0.816448	23.202
PF3D7_0731300	37723.2	9.0783	-0.607571	24.29
PF3D7_0501900	45465.1	8.8836	-0.471916	23.885
PF3D7_1025500	695850	8.9295	-0.772533	23.478
PF3D7_1456700	77810	4.8974	-0.192982	29.532
PF3D7_1444100	865030	8.8872	-0.827368	22.957
PF3D7_1119700	41773	9.3956	-1.12756	18.75
PF3D7_1104300	136504	4.8415	-0.985802	20.421
PF3D7_1313800	408841	9.1598	-0.544738	25.125
PF3D7_1319200	103851	6.7736	-1.0341	22.465
PF3D7_0113800	346566	5.0901	-1.16276	18.897
PF3D7_0934200	17403.4	9.6878	-0.313103	30.345
PF3D7_1123000	292909	9.7426	-1.41176	16.782
PF3D7_1308500	42985.1	7.3381	-0.677716	26.184
PF3D7_1236500	32029.5	8.8333	-0.820074	21.561
PF3D7_1112700	139228	7.2305	-0.349525	28.387
PF3D7_0831500	39097.7	8.841	-0.945075	20.896
PF3D7_1351300	43434.9	7.2612	0.0845304	30.11
PF3D7_1351900	49049.1	6.201	-1.5449	16.262
PF3D7_1437500	30804.8	8.3207	0.407749	30.627
PF3D7_1248600	87374.2	6.2748	-0.280697	28.82
PF3D7_0111900	9581.76	7.08	-1.15556	19.753
PF3D7_0530700	128124	6.3002	-0.749123	21.053
PF3D7_1135500	44071.2	10.1706	-0.881058	22.006
PF3D7_0719000	17841	4.9281	-0.894771	26.797
PF3D7_0917500	79674.8	6.4522	-0.643319	26.138
PF3D7_1359000	394592	9.0333	-0.511978	25.815
PF3D7_1303800	1.11179e+06	9.337	-0.801672	22.371
PF3D7_1303300	38296	8.2485	-0.571562	25.938
PF3D7_0115100	34835.2	10.1493	-0.844369	24.232
PF3D7_0717100	108934	6.8822	-0.556908	22.917
PF3D7_1148700	43787.6	9.1821	-0.919189	19.459
PF3D7_1417600	548869	9.0602	-1.17819	18.683
PF3D7_0933900	29455.6	4.7591	-1.556	12
PF3D7_1239300	24214.5	7.7788	0.224878	33.659
PF3D7_1477300	32791.5	9.1268	-0.5125	26.429
PF3D7_1252800	74752.6	5.1311	-1.00367	21.725
PF3D7_0530500	123359	8.9064	0.00188305	25.966
PF3D7_0416200	24416.4	5.6755	-1.44541	18.357
PF3D7_1129800	33660.3	6.4789	-0.355319	28.014
PF3D7_1423700	183575	6.9041	-1.66508	14.313
PF3D7_0936800	45500.1	10.3714	-1.16658	19.843
PF3D7_1459600	93593.7	9.0781	-1.02747	20.35
PF3D7_1208500	208674	8.164	-0.692983	23.446
PF3D7_0903300	380982	9.592	-0.914362	21.761
PF3D7_0215400	110765	7.3364	-1.09321	18.724
PF3D7_0630400	45800.4	9.095	-0.525964	23.907
PF3D7_1333900	158616	9.3139	-0.82613	23.419
PF3D7_1133100	127351	7.1819	-0.911921	22.895
PF3D7_0832300	30786.5	7.7801	-0.5	25.097
PF3D7_1144800	78136.8	8.7362	-1.27568	19.909
PF3D7_0506300	48548.6	10.1122	-0.867322	25.061
PF3D7_0800600	34508.9	10.1377	-0.80378	25.086
PF3D7_0631100	55641.7	4.8184	-0.662446	23.605
PF3D7_1204200	76203.2	8.5956	-0.662798	21.622
PF3D7_0830600	54546.9	4.2038	-0.903728	21.711
PF3D7_1253100	34785.2	9.5575	-0.762847	22.222
PF3D7_1325500	79520.3	8.9737	-0.692954	25.187
PF3D7_1107200	84211.9	8.985	-0.843478	22.581
PF3D7_0216500	197777	10.0257	-0.803895	22.276
PF3D7_1326700	63159.6	10.104	-0.891882	22.878
PF3D7_1412400	390696	9.5579	-0.83151	21.566
PF3D7_1425900	43160.7	4.8098	-0.139946	31.522
PF3D7_1017600	115082	5.0375	-1.86251	15.139
PF3D7_0521200	39837.7	9.6727	-0.750915	21.341
PF3D7_0916200	136770	9.11	-0.845804	23.077
PF3D7_0621700	192026	7.8489	-0.585087	26.423
PF3D7_1301500	37516.3	9.5299	-0.669156	23.052
PF3D7_0214800	160635	8.5688	-0.456236	24.726
PF3D7_0609900	244672	6.4535	-0.909916	21.616
PF3D7_1476300	68142.2	6.5881	-1.03147	22.378
PF3D7_0323100	184461	10.0466	-0.893061	21.336
PF3D7_1343800	905772	9.7567	-0.973861	20.319
PF3D7_0619000	213731	4.9235	-1.03586	20.88
PF3D7_1252700	51984.4	6.3825	-0.702667	24
PF3D7_0621000	100705	9.7368	-0.781161	24.882
PF3D7_1340500	146276	10.0753	-1.15998	19.135
PF3D7_0904300	296791	9.0482	-0.384761	24.487
PF3D7_0214400	73716.1	5.4101	-1.3685	18.578
PF3D7_1438600	33149.6	7.6158	-0.150903	30.325
PF3D7_0404300	74182.8	3.696	-2.06149	12.52
PF3D7_1110800	24676.2	10.5962	-0.98806	23.881
PF3D7_0425400	27535.3	8.0643	-0.805628	22.078
PF3D7_1001300	33142.5	4.8914	-0.619065	24.82
PF3D7_0208400	241792	10.0984	-1.15299	18.905
PF3D7_0819800	170278	6.7799	-0.854119	23.224
PF3D7_0401800	60270.2	8.7506	-0.603571	23.571
PF3D7_1313500	209075	7.3435	-0.463443	25.101
PF3D7_0312000	16176.9	11.4902	-0.726471	22.794
PF3D7_1476200	61473.3	6.909	-1.51777	16.602
PF3D7_1372000	48891.8	4.508	-1.11847	18.465
PF3D7_1225300	40740.2	9.9209	-0.799422	26.012
PF3D7_0601500	55812.7	4.7848	-0.692934	23.34
PF3D7_1142100	324826	5.7297	-1.45435	16.18
PF3D7_1351800	27094.1	5.0686	-1.07435	20.435
PF3D7_1421100	150714	6.7615	-1.01852	19.633
PF3D7_0726400	599324	7.9071	-0.779146	22.613
PF3D7_0728500	17133.7	6.4804	-0.588811	24.476
PF3D7_1233100	15918.2	10.1135	-1.47407	20
PF3D7_0612400	28376	10.0672	-0.477119	27.119
PF3D7_1351100	18690.8	4.3342	-0.645513	21.154
PF3D7_1351200	186322	9.5684	-0.822774	20.839
PF3D7_1327100	39904.9	7.4297	-0.35	24.419
PF3D7_1147300	158898	7.6119	-1.06312	20.353
PF3D7_0219700	35333.9	7.733	-0.777966	21.695
PF3D7_1237200	230848	9.4336	-0.836867	24.23
PF3D7_1422600	75240.8	7.9417	-0.934789	19.657
PF3D7_1129300	221709	9.9911	-0.961159	21.127
PF3D7_0402100	67788	4.2217	-0.82087	22.609
PF3D7_0606600	280362	4.8168	-0.905551	22.825
PF3D7_0832200	33544.3	4.5437	-0.66958	23.427
PF3D7_1221800	83238	8.9669	-1.03803	19.516
PF3D7_1231300	112851	6.9362	-0.594433	24.475
PF3D7_0911400	147227	7.2331	-0.549672	23.645
PF3D7_1478000	33417.9	8.3254	-0.790426	19.504
PF3D7_0611500	43035.1	6.6935	-0.677778	24.444
PF3D7_1223500	544357	9.1348	-0.894273	20.599
PF3D7_1477500	60552.7	7.4375	-0.9992	22.2
PF3D7_0411300	86440.7	4.8185	-0.92133	21.191
PF3D7_1238400	27725.2	7.8681	-0.462069	30.603
PF3D7_1403400	78837	9.0345	-1.00773	24.266
PF3D7_0934600	22690.1	10.1085	0.0744681	31.383
PF3D7_0529000	82905.1	5.0613	-0.287761	26.704
PF3D7_0703600	31437.7	4.9989	-0.987786	25.573
PF3D7_0403400	460086	9.7542	-0.876	21.595
PF3D7_0420500	23896.8	8.2185	-0.256061	28.283
PF3D7_1016800	38938.1	9.12	-1.04841	19.108
PF3D7_0930800	546159	9.163	-0.766725	21.235
PF3D7_1316700	73387.7	7.1311	-0.3313	27.448
PF3D7_0905000	34031	9.1576	-0.654093	23.488
PF3D7_1420100	170439	6.1801	-1.10925	18.91
PF3D7_1318600	63616.2	9.323	-0.509006	27.017
PF3D7_1461000	59359.8	5.0546	-0.853939	21.616
PF3D7_1473900	101283	8.739	-1.47606	15.61
PF3D7_0725300	93452.5	4.2224	-1.13102	20.05
PF3D7_0517200	75548.6	8.1602	-1.31424	18.038
PF3D7_1138300	17143.8	10.2738	0.725	34.722
PF3D7_0937000	42967.8	8.9056	-0.508123	23.249
PF3D7_1331500	73705.1	4.7426	-1.1821	21.129
PF3D7_1372300	24217.9	9.3882	-0.536408	24.272
PF3D7_1452600	399999	6.6454	-0.650194	23.723
PF3D7_1244700	26302.7	10.7353	-2.05991	8.559
PF3D7_0607700	325017	7.0614	-1.26515	18.677
PF3D7_0402000	49743.4	10.1399	-1.45911	16.121
PF3D7_1432300	196970	6.8533	-0.411531	27.273
PF3D7_0532300	60188.3	4.677	-0.944597	20.825
PF3D7_1317300	34863.5	5.5737	-0.861486	23.986
PF3D7_0729100	304521	4.8947	-1.36376	16.977
PF3D7_0318500	593259	9.3094	-0.791949	22.706
PF3D7_1110100	101202	4.8457	-0.877529	20.941
PF3D7_0616600	73900.2	8.9653	-1.25152	19.04
PF3D7_1204500	33303.2	5.4346	-0.402509	26.523
PF3D7_1464800	14227.2	4.6361	-0.394958	30.252
PF3D7_1001700	32183.7	9.2649	-0.959023	21.805
PF3D7_1450700	72757.9	10.4379	-1.78113	12.581
PF3D7_0829000	228809	6.7435	-0.722496	23.755
PF3D7_1334100	117790	7.4685	-0.939369	22.686
PF3D7_1112100	296625	9.5714	-1.12768	20.081
PF3D7_1442800	48295.8	8.753	-0.377363	26.368
PF3D7_1479200	33969.4	6.1649	-0.766901	23.592
PF3D7_1253800	33920.4	5.8232	-0.716901	23.592
PF3D7_0913300	75846.8	8.4949	-0.735139	23.994
PF3D7_1143500	105891	10.0224	-0.789977	21.754
PF3D7_0419300	41785.1	9.2074	-0.636416	23.121
PF3D7_1016500	92410.7	9.466	-1.17027	17.21
PF3D7_0923700	32580.2	5.8937	-0.683214	27.143
PF3D7_1338500	87365.1	9.1698	-0.659917	23.994
PF3D7_0424900	33206.7	8.8525	-0.801413	25.088
PF3D7_0805800	53171.8	9.7582	-0.67156	24.312
PF3D7_0418400	12804.8	8.238	-0.473394	26.606
PF3D7_1022200	74844.7	9.91	0.187758	31.955
PF3D7_1016600	36266	5.0422	-0.82973	19.595
PF3D7_1306200	56811.3	9.9881	-0.288912	28.243
PF3D7_1369500	131374	4.7265	-0.56962	25.678
PF3D7_0619800	307492	9.7435	-0.66747	22.767
PF3D7_1462500	91860.1	7.4985	-0.35	27.953
PF3D7_1427000	140470	6.82	-1.045	21.386
PF3D7_1147400	9046.78	10.1042	0.0558442	27.273
PF3D7_1236200	170975	7.2981	-0.80904	22.462
PF3D7_1451000	95254	6.9062	-1.00299	20.398
PF3D7_0723200	41027.1	7.6476	-0.101117	26.536
PF3D7_1107600	137462	9.4513	-1.29109	22.62
PF3D7_0805900	30200.1	10.1787	-1.2261	18.474
PF3D7_1435900	38130.2	8.8065	-0.368371	26.198
PF3D7_0709800	7350.84	8.7727	0.0625	29.688
PF3D7_1001800	30406.8	9.364	-0.745769	22.308
PF3D7_0424800	36684.5	6.1067	-0.533121	27.389
PF3D7_0411800	229693	7.0665	-0.975311	20.176
PF3D7_1201200	25876.3	6.3496	-0.649321	25.792
PF3D7_0217600	203917	8.6825	-0.930058	20.468
PF3D7_0526500	165382	7.7332	-0.967486	20.809
PF3D7_1445500	17309.9	9.4473	-0.732215	26.174
PF3D7_0827600	203428	5.3759	-1.37102	18.29
PF3D7_1316900	114274	8.9891	-1.15804	21.399
PF3D7_1201000	77116.1	4.1357	-1.35084	20.521
PF3D7_1357600	14574.7	6.8624	-0.791597	22.689
PF3D7_1413700	145003	9.3736	-1.17758	20.857
PF3D7_0730800	32098.2	4.6232	-1.09488	18.771
PF3D7_0828700	123778	6.7344	-1.02933	24.395
PF3D7_1013300	75468.5	9.6996	-0.296975	26.752
PF3D7_1004100	141922	8.4582	-0.492521	24.958
PF3D7_1309900	27112.2	9.9749	-0.714667	24.444
PF3D7_1441500	58371.3	10.1871	-0.491546	26.804
PF3D7_1477700	34478	6.7699	-0.669072	26.46
PF3D7_1208700	47671	9.6852	-0.649246	27.889
PF3D7_0307800	81677.9	6.0654	-0.741345	22.175
PF3D7_0703200	182542	6.3306	-0.948636	20.26
PF3D7_1246700	51713.5	9.5305	-0.857273	23.409
PF3D7_0706100	184191	6.4982	-0.647874	25.049
PF3D7_0407700	197413	8.9554	-1.04549	19.828
PF3D7_0508400	43090.3	4.6846	-1.00246	22.404
PF3D7_1368300	26907.3	8.2212	-0.281304	28.696
PF3D7_0719900	402702	8.4315	-0.981888	18.847
PF3D7_0531100	325264	9.3389	-1.26801	18.977
PF3D7_0905800	139988	9.1298	-1.1213	21.136
PF3D7_0419000	53467.1	9.7269	-1.03636	26.591
PF3D7_1467700	9717.25	8.0972	-0.881707	15.854
PF3D7_1324100	61550.5	8.8562	-0.268421	27.096
